# Supplementary material for: Validation of miRNA prognostic power in hepatocellular carcinoma using expression data of independent datasets
Source: Sci Rep. 2018 Jun 15;8:9227. doi: 10.1038/s41598-018-27521-y (PMC6003936; doi:10.1038/s41598-018-27521-y)
Supplement: Supplementary file 1 — Supplemental Table 1. [file 41598_2018_27521_MOESM1_ESM.xlsx]

## Sheet: All data in one file
Supplemental Table 1
Sample ID	Dataset	Technology	Patient ID	Tissue type(1=tumor; 0=normal control)	Patient ID (tumor-nontumor pairs only)	OS event (1=death)	OS time (months)	DFS events (1=death)	DFS time (months)	Status at 3 years follow-up (0=alive;1=dead)	hsa-let-7a	hsa-let-7b	hsa-let-7c	hsa-let-7d	hsa-let-7e	hsa-let-7f	hsa-let-7g	hsa-let-7i	hsa-miR-100	hsa-miR-101	hsa-miR-103a	hsa-miR-106a	hsa-miR-106b	hsa-miR-107	hsa-miR-10a	hsa-miR-10b	hsa-miR-1	hsa-miR-1180	hsa-miR-122	hsa-miR-1226	hsa-miR-1228	hsa-miR-1229	hsa-miR-1247	hsa-miR-1248	hsa-miR-1249	hsa-miR-125a	hsa-miR-125b	hsa-miR-126	hsa-miR-1266	hsa-miR-1269a	hsa-miR-127	hsa-miR-1270	hsa-miR-1271	hsa-miR-1277	hsa-miR-128	hsa-miR-1287	hsa-miR-1288	hsa-miR-1291	hsa-miR-1292
TCGA-2V-A95S-01A	TCGA	RNAseq	TCGA-2V-A95S	1		0	0				5081.31	7327.74	294.67	378.77	238.32	3273.08	709.71	344.26	812.81	3361	16387.8	3.5	602.67	167.98	10965.6	18429.2	1.2	13.54	14945.1	0.87	1.75	1.97	4.37	0.87	1.75	92.4	47.51	3139.83	9.83	217.78	535.39	0.44	1.31	1.31	39.43	7.21	0.87	0.22	1.09
TCGA-2Y-A9GS-01A	TCGA	RNAseq	TCGA-2Y-A9GS	1		1	23.8027			1	11445.1	6260.18	3295.46	239.47	1174.91	3729.16	446.06	218.95	6472.08	5929.85	20424.5	8.15	875.55	226.7	23609.2	9384.37	5.84	24.99	15283.8	0.54	3.4	1.09	17.52	0.95	2.72	367.69	399.61	5846.45	9.78	407.35	370.4	7.2	2.44	1.9	126.05	24.31	0.27	0	0.81
TCGA-2Y-A9GT-01A	TCGA	RNAseq	TCGA-2Y-A9GT	1		1	53.3918			0	10635.7	16228.5	3516.91	293.85	747.61	5218.4	721.87	248.12	8476.07	17973.3	12687	7.5	418.78	248.87	12794.8	12627.9	7.25	3.25	16077.9	0	1.5	1.5	1	2	1.75	173.91	285.6	3991.91	12.99	510.48	235.88	0.25	1	0.5	126.31	25.49	0.75	0.5	0.5
TCGA-2Y-A9GU-01A	TCGA	RNAseq	TCGA-2Y-A9GU	1		0	63.7479			0	5953.41	4361.7	250.97	280.2	344.61	4711.68	313.24	157.33	7775.94	5137.1	13337.9	7.63	405.56	212.68	3154.08	20002.1	2.09	32.21	15455.7	0.83	4.89	0.48	40.79	0.24	0.72	59.76	85.82	2523.67	3.94	1.07	42.82	0.24	0.72	0.83	105.63	2.03	0.6	0.12	0.24
TCGA-2Y-A9GV-01A	TCGA	RNAseq	TCGA-2Y-A9GV	1		1	83.2438			0	8224.28	7667.96	3424.47	416.47	512.5	4831.97	741.38	240.44	20370.8	15733	20815.4	18.88	608.07	289.52	10010.8	23566.9	0.47	6.13	23299.8	0.47	3.07	0	0.24	0.47	3.78	122.23	387.8	7012.94	4.48	758.37	333.41	0.47	2.36	0.24	102.29	24.78	0	0.47	1.18
TCGA-2Y-A9GW-01A	TCGA	RNAseq	TCGA-2Y-A9GW	1		1	41.7863			0	10183.1	6002.62	1658.21	415.08	1353.57	8123.72	738.05	298.66	4365.72	6793.83	25069.9	8.23	423.81	269.37	14476.8	3650.86	6.42	12.59	10715.2	1.5	7.98	0.5	5.86	0.5	1.75	268.12	207.17	3957.12	1.25	534	336.55	0.37	1.75	1.87	98.85	9.1	0.75	0.12	0.25
TCGA-2Y-A9GX-01A	TCGA	RNAseq	TCGA-2Y-A9GX	1		0	80.2849			0	9032.46	9002.48	2558.97	302.12	1362.19	4551.45	671.81	317.76	16998	13291.5	17526.1	7.22	427.13	163.87	28896.8	1068.33	3.01	6.71	10759	0.69	3.78	0.17	18.91	0.34	2.24	304.01	327.31	4290.86	2.41	27.34	1132.64	0.69	2.92	0.52	63.36	26.14	0.69	0.17	0.17
TCGA-2Y-A9GZ-01A	TCGA	RNAseq	TCGA-2Y-A9GZ	1		1	27.8795			1	12066.8	4596.66	5456.64	249.59	478.65	6006.14	796.44	131.49	23927.6	20040.4	16270.4	19.79	306.73	233.12	4459.89	25932.6	0.86	11.8	29386.9	1.11	0.49	0.12	0.49	0.12	1.23	153.61	592.2	4045.75	4.18	335.24	162.7	0.25	4.3	2.21	86.39	0.61	0.49	0.61	0.12
TCGA-2Y-A9GY-01A	TCGA	RNAseq	TCGA-2Y-A9GY	1		1	24.8877			1	4661.53	1585.54	759.35	120.52	942.71	3632.08	336.36	188.54	708.5	6207.41	35571.4	680.02	929.06	235.15	3503.92	6159.27	1.29	61.2	12385.4	2.35	6.36	0.94	0.47	0.24	4.47	225.73	85.09	1386.88	32.25	18.83	129.7	5.88	0.71	2.12	221.14	54.84	1.88	0	0.47
TCGA-2Y-A9H0-01A	TCGA	RNAseq	TCGA-2Y-A9H0	1		0	120.822			0	11171.9	4671.35	984.91	481.77	528.47	10082.3	713.28	318	2729.8	5241.08	21699.7	51.96	1231.22	386.4	2758.74	18511.8	1.32	73.99	14439.9	0.33	4.28	0.33	0.33	1.32	1.64	101.62	77.77	2125.04	10.19	2095.12	238.42	2.96	0.99	1.64	203.56	6.25	0	0	0.33
TCGA-2Y-A9H1-01A	TCGA	RNAseq	TCGA-2Y-A9H1	1		1	40.4055			0	7726.34	3800.36	2311.35	228.23	500	6495.14	588.02	111.19	1752.82	6411.92	14448.6	3.75	255.15	162.45	3941.28	18287.6	0.59	11.24	37478.1	0.7	1.17	0.47	0	0.7	1.17	77.72	200.14	3958.13	2.11	894.67	115.64	0.23	0.7	0.94	40.73	1.87	0.47	0.23	0
TCGA-2Y-A9H2-01A	TCGA	RNAseq	TCGA-2Y-A9H2	1		0	56.9096			0	9390.67	11530.7	736.82	408.17	924.32	3181.07	385.84	223.02	2074.92	3788.16	11659.5	16.06	804.85	141.67	11372.6	2614.71	1.04	9.79	1079.57	0.52	1.04	0.52	16.84	0.91	0.65	357.51	105.7	1566.34	27.68	11.23	445.38	7.31	1.7	0.78	57.84	28.99	0.13	0.52	0.78
TCGA-2Y-A9H3-01A	TCGA	RNAseq	TCGA-2Y-A9H3	1		0	49.8411			0	8127.88	3574.9	660.86	283.63	1005.28	8517.45	379.21	142.24	6865.6	3346.13	18295	7.35	376.94	151.15	9999.64	48437.6	2.9	7.21	5838.26	0.42	0.71	0	23.61	0.57	1.7	230.18	133.19	1379.4	2.4	694.08	184.37	0.28	0.28	0	73.24	5.66	0.28	0.14	0.14
TCGA-2Y-A9H4-01A	TCGA	RNAseq	TCGA-2Y-A9H4	1		0	47.737			0	17278.1	5690.81	11399.9	350.15	835.59	10774.3	1182.72	199.17	20566.9	13852.1	17803.5	8.5	592.21	326.15	6535.28	30653.4	2.55	10.96	22984.5	0.38	0.94	0	2.08	0.94	0.76	138.89	359.03	4271.13	4.35	1462.57	164.96	2.08	0.94	1.89	126.13	4.16	0.38	0.38	0
TCGA-2Y-A9H5-01A	TCGA	RNAseq	TCGA-2Y-A9H5	1		1	18.2466			1	10712.2	8043.57	1074.81	653.45	1631.6	7478.46	820.3	221.54	7528.54	6631.85	29523.7	10.96	574.16	362.65	25678.5	1015.58	6.25	50.86	12232.3	1.14	4.14	0.72	146.49	1.24	2.38	344.04	213.27	5407.45	6.93	4.55	901.14	3.51	1.96	1.45	113.56	10.65	1.34	0.41	0.52
TCGA-2Y-A9H6-01A	TCGA	RNAseq	TCGA-2Y-A9H6	1		0	11.737				6368.57	7637	853.34	287.2	594.46	4110.72	653.65	360.38	5559.24	5952.08	15811.7	14.99	329.52	201.9	11233.5	2583.5	3.64	8.71	17762.8	0.44	5.18	0.55	45.08	0.55	1.1	316.96	245.05	6256.42	2.42	59.4	442.71	0.55	1.65	1.54	46.12	8.82	1.21	0.11	0.11
TCGA-2Y-A9H7-01A	TCGA	RNAseq	TCGA-2Y-A9H7	1		0	38.4			0	4118.99	1575.96	699.63	103.53	157.94	1364.26	209.71	74.99	3933.17	7571.2	52994.4	40.98	611.54	318.54	7660.95	25420	0.5	47.45	44428.7	3.82	3.48	0.17	25.72	0.66	1	64.87	185.24	4314.43	1.82	923.44	64.54	0.33	1.49	2.99	134.14	4.31	0.33	0.17	0.83
TCGA-2Y-A9H8-01A	TCGA	RNAseq	TCGA-2Y-A9H8	1		1	20.811			1	10620	5537.45	514.87	661.78	542.87	8918.27	1183.8	379.03	4824.07	4866.97	38497.9	17.16	451.59	376.05	4349.13	19340.6	6.79	15.25	30212.1	3.69	4.41	2.03	340.54	0.6	1.43	220.08	164.49	2525.47	1.55	1632.65	1106.58	2.26	2.26	2.98	83.05	21.57	0.6	0.12	0.83
TCGA-2Y-A9H9-01A	TCGA	RNAseq	TCGA-2Y-A9H9	1		0	22.9151				7069.53	7133.3	3296.83	198.74	556.42	3599.01	902.6	197.54	20838.7	10556.1	11970.8	4.32	451.9	167.57	6007.51	23829.6	2.16	9.35	37102.7	0.48	0.72	0.96	0.24	0.48	0.96	220.08	498.89	5544.82	2.64	193.71	91.34	1.44	1.92	1.2	103.57	3.6	0.24	0.72	0.96
TCGA-2Y-A9HA-01A	TCGA	RNAseq	TCGA-2Y-A9HA	1		1	1.18356			1	11789.1	3724.79	4270.92	151.39	685.33	2129.13	520.05	137.19	9945.37	6839.17	35640.1	2.16	432.86	552.61	6438.64	37433.2	1.08	19.75	19674.8	1.39	3.86	0.31	0.15	0.77	1.08	346.91	347.14	8405.89	3.86	1647.97	216.66	4.17	1.7	2.78	87.42	29.17	0.15	0.15	0.46
TCGA-2Y-A9HB-01A	TCGA	RNAseq	TCGA-2Y-A9HB	1		0	8.54795				9083.39	10258.6	1562.26	303.71	656.15	3964.43	764.8	255.77	4181.24	10437.9	17135.3	3.87	331.75	245.91	11674.9	741.21	4.74	6.57	25901	0.19	0.77	0.97	9.28	0.39	0.77	431.7	251.52	6621.01	3.67	258.67	290.95	0.39	2.51	2.13	59.54	8.31	0.39	0.19	0.39
TCGA-3K-AAZ8-01A	TCGA	RNAseq	TCGA-3K-AAZ8	1		0	13.0192				12042.2	7073.04	5425.68	253.64	564.38	7246.93	1139.57	155.89	13370.2	9319.76	18698.2	8.23	354.99	548.43	3370.86	12297	1.03	15.43	38277.7	0	0.51	1.54	2.06	0.51	1.54	231	558.47	2749.37	1.54	10.8	114.21	2.06	0.51	1.03	86.43	7.72	0	0	0
TCGA-4R-AA8I-01A	TCGA	RNAseq	TCGA-4R-AA8I	1		1	8.6137			1	17500.2	7622.17	4477.33	301.05	863.15	8690.98	1109.85	268.22	15631	15514.5	10403.8	22.63	482.25	362.09	8333.59	26155.1	5.02	8.45	24859.4	0.48	1.12	0.32	3.51	0.8	1.12	127.5	236.9	3578.96	10.84	789.52	222.96	2.07	0.64	0.64	141.76	9.4	0.48	0.32	0.16
TCGA-5C-A9VG-01A	TCGA	RNAseq	TCGA-5C-A9VG	1		0	10.7836				10964.7	6309.51	1873.8	413.3	3395.71	8169.38	603.77	276.88	7617.44	5864.22	19514.9	41.14	630.83	254.83	26409.5	10016.3	44.59	14.37	8438.64	0.89	1.08	0.59	47.74	3.64	0.69	754.07	345.09	3701.14	1.77	721.88	699.24	0.49	1.08	1.18	80.37	11.61	0.59	0.49	0.69
TCGA-5C-A9VH-01A	TCGA	RNAseq	TCGA-5C-A9VH	1		0	10.5863				8791.45	7173.2	1270.82	501.66	1217.07	5567.09	1077.39	252.81	4972.34	4463.14	27031.6	13.02	544.95	256.39	22923.2	4940.29	9.19	22.34	12024.8	2.55	3.58	3.06	29.88	0.77	0.13	361.09	197.21	7893.84	2.43	1.53	1082.62	0.13	1.92	2.04	66.84	13.28	0.51	1.02	0.51
TCGA-5C-AAPD-01A	TCGA	RNAseq	TCGA-5C-AAPD	1		0	0.657534				14056.6	5096.12	2378.95	162.63	794.52	4561.72	538.72	324.07	3470.41	4852.55	26639.8	5.66	683.02	293.66	17081.8	6363.63	10.58	42.48	6227.53	0.75	1.79	0	4.02	2.09	0.6	343.3	187.82	3527.5	14.76	52.17	251.62	5.22	1.04	4.92	261.24	33.54	0.75	0.6	0.45
TCGA-5R-AA1C-01A	TCGA	RNAseq	TCGA-5R-AA1C	1		0	17.0959				14541.5	1823.05	4340.63	346.57	475.59	7325.4	706.07	100.38	11336.6	9189.93	12650.2	1.92	125.07	144.31	3605.38	23791.4	0.37	6.2	16074.2	0.32	1.07	0.11	0.43	1.39	0.21	104.87	347.53	2854.41	0.21	1211.16	76.01	0.11	0.64	3.42	64.62	7.48	0.21	0.43	0
TCGA-5R-AA1D-01A	TCGA	RNAseq	TCGA-5R-AA1D	1		0	14.7616				17581.1	7629.7	4805.25	268.41	1727.02	10382.8	858.81	313.36	9696.48	9612.98	10323.6	6.53	268.15	135.64	31894.8	8433.62	9.41	11.76	6446.29	0.26	1.05	0	295.07	0.78	0.26	349.43	236	6673.4	4.97	0.26	1145.25	0	1.31	0.78	65.73	8.1	0	0	0.26
TCGA-5R-AAAM-01A	TCGA	RNAseq	TCGA-5R-AAAM	1		1	1.51233			1	15993.6	10303.8	7274.99	311.95	1075.8	5809.47	685.37	403.18	9946.69	10329.8	22244.5	14.88	259.52	238.08	23713.5	34755.7	6.91	6.38	18260.5	0.71	1.95	0.18	31.53	3.01	0.89	371.47	386.35	5373.87	1.77	23.74	1097.94	0.71	1.24	2.13	68.64	19.84	0.53	0.53	0.18
TCGA-BC-4072-01B	TCGA	RNAseq	TCGA-BC-4072	1		1	48.9863			0	14371.3	5636.18	3194.52	286.5	2032.64	10479.1	1082.65	332.56	1216.22	2368.88	17610.6	6.91	408.09	131.04	10804.8	11692.6	10.36	9.9	15319.7	0.92	0.69	0	61.95	3.92	0.92	670.64	239.97	3833.6	9.9	5.76	3943.46	3.45	0.69	2.07	107.78	15.43	0.46	0.46	0.46
TCGA-BC-4073-01B	TCGA	RNAseq	TCGA-BC-4073	1		0	27.9123				9067.91	6420.31	586.74	210.93	417.09	2329.59	283.28	330.68	2576.7	4363.1	28269.3	9.07	454.06	254.47	14915.9	22676.3	0.91	53.75	7926.04	0.45	2.72	1.13	4.31	1.36	2.72	244.04	83.69	2267.11	27.44	563.83	310.04	1.81	2.72	0	64.64	11.57	1.13	0.68	0
TCGA-BC-A10Q-01A	TCGA	RNAseq	TCGA-BC-A10Q	1	TCGA-BC-A10Q	1	37.3151			0	5715.06	2551.95	239.49	359.76	1645.71	5434.32	527.59	356.72	1656.6	3099.2	13258.1	6.25	410.21	98.89	10925.7	1477.72	2.8	26.74	35.63	0.88	0.88	0.16	1.12	1.92	1.68	680.85	102.53	1546.58	12.09	1.6	302.03	0.4	0.4	1.6	41.84	16.9	1.04	0.24	0.24
TCGA-BC-A10Q-11A	TCGA	RNAseq	TCGA-BC-A10Q	0	TCGA-BC-A10Q						13925.5	10290.5	11017.4	469.05	553.31	6113.07	950.77	225.2	16041.1	25567.6	11070	27.59	429.52	215.88	18649.2	708.04	2.33	7.08	46625.1	0.19	3.91	0.93	17.52	3.17	1.3	346.75	540.91	7700.48	0.37	1.68	647.27	0.37	2.61	3.36	100.02	25.17	0.37	1.3	0.19
TCGA-BC-A10R-01A	TCGA	RNAseq	TCGA-BC-A10R	1	TCGA-BC-A10R	1	10.126			1	24297.4	34723.9	4151.87	369.66	2163.59	10720.1	928.51	294.7	3950.32	8702.56	9428.39	10.1	346.44	171.77	19754.4	8948.16	6.75	5.05	5452.32	0.38	1.01	0	48.59	0.63	2.15	485.27	130.56	3574.85	14.39	915.14	541.31	0	1.14	0.76	114.85	19.56	0	0.38	0.13
TCGA-BC-A10R-11A	TCGA	RNAseq	TCGA-BC-A10R	0	TCGA-BC-A10R						14079	13551.1	12517.1	465.38	430.99	4930.65	853.39	237.76	15444.5	21907.1	12664.3	14.96	285.73	229.16	23779.5	335.58	0.86	7.91	38272.9	0.69	4.13	0.34	44.87	1.89	0.86	321.14	421.71	6490.19	2.75	1.55	541.54	0.34	2.41	3.61	86.82	22.52	0.17	1.2	0
TCGA-BC-A10S-01A	TCGA	RNAseq	TCGA-BC-A10S	1		1	46.7836			0	9969.99	10295.3	3438.48	522.14	407.65	6780.83	741.32	369.85	7514.14	13147.6	26412.5	28.01	550.96	399.49	10297.5	60350.5	1.77	13.87	20886.3	1.36	0.54	0.27	13.87	0.27	4.08	136.24	280.65	4623.35	6.8	472.64	506.36	0.27	1.09	0.54	68.94	47.86	1.09	0.82	0.54
TCGA-BC-A10T-01A	TCGA	RNAseq	TCGA-BC-A10T	1	TCGA-BC-A10T	1	27.5178			1	16083.7	7433.03	8454.17	207.96	1100.49	6872	694.87	235.65	22959.7	7021.46	19137.6	3.86	295.36	158.55	31339.7	4135.74	14.33	4.35	9808.02	0	1.29	0.16	8.37	2.09	1.29	247.4	303.41	1898.22	4.51	174.64	857.44	0.32	0.8	1.29	67.04	6.6	0	0.8	0.16
TCGA-BC-A10T-11A	TCGA	RNAseq	TCGA-BC-A10T	0	TCGA-BC-A10T						18077.3	12646.4	13730	369.05	794.16	9323.34	1098.25	222.35	9855.83	24519.6	8140.5	17.76	299.49	171.2	27849	392.48	3.26	5.78	35705.2	0.75	1.39	0.11	66.45	2.68	1.18	390.12	529.01	6740.72	0.75	12.41	906.3	0.32	4.17	3.1	64.57	20.01	0.64	0.75	0.11
TCGA-BC-A10U-01A	TCGA	RNAseq	TCGA-BC-A10U	1	TCGA-BC-A10U	1	27.5178			1	13855.7	5583.34	2305	294.09	523.95	17943.3	1336.31	297.44	5032.05	7634.88	20793.4	5.68	649.84	179.55	2260.89	22156.6	2.32	30.96	26497	0	3.87	0.52	5.16	0.77	2.58	68.11	130.28	1355.91	10.06	2941.42	390.83	3.1	0.77	3.35	121.25	5.42	2.06	0	0.26
TCGA-BC-A10U-11A	TCGA	RNAseq	TCGA-BC-A10U	0	TCGA-BC-A10U						14551	12524.1	10679.4	363.61	718.74	7140.88	1081.27	246.36	14771.5	20529.3	11227.7	20.19	332.65	198.97	24610.2	1318.07	5.72	5.52	35558.7	0.27	2.02	0	51.43	3.1	2.69	461.88	514.72	7022.88	2.42	1.48	989.73	0.67	2.29	3.1	72.63	21.27	0.13	1.35	0.27
TCGA-BC-A10W-01A	TCGA	RNAseq	TCGA-BC-A10W	1	TCGA-BC-A10W	1	2.99178			1	15311.5	17581.1	564.86	875.78	703.24	11308.5	1007.34	269.55	298.24	6835.97	12833.6	48.41	572.47	170.39	7158.12	11212.3	2.93	65	12578.5	1.17	2.34	0	0.98	1.37	1.76	166.88	21.67	5472.33	3.12	6.64	413.59	1.17	3.51	3.32	137.41	5.86	1.37	0.59	0.59
TCGA-BC-A10W-11A	TCGA	RNAseq	TCGA-BC-A10W	0	TCGA-BC-A10W						19205.4	9745.94	8705.2	440.69	902.56	11128.7	1117.74	287.4	11491.4	11522	11962.9	21.74	336.04	163.6	16342.4	631.74	1.66	16.21	39019.3	0.37	1.47	0.74	5.9	2.03	1.11	350.04	379.34	6520.01	2.21	1.11	628.24	0.18	2.21	4.05	94.88	24.5	0.18	1.29	0.18
TCGA-BC-A10X-01A	TCGA	RNAseq	TCGA-BC-A10X	1	TCGA-BC-A10X	1	25.3151			1	13033.4	17280.2	6103.58	490.03	1211.2	5980.13	864.39	351.4	18269.4	12266.9	14080	23.46	362.88	192.76	40786.6	3236.43	8.61	13.45	21797	0.33	1.8	0.16	26.08	2.13	1.97	646.2	502.58	8731.54	2.46	8.86	2319.71	0.33	2.13	2.46	73.17	12.8	0.16	0.66	0.49
TCGA-BC-A10X-11A	TCGA	RNAseq	TCGA-BC-A10X	0	TCGA-BC-A10X						16740.8	10863.6	11800.8	445.02	816.22	10793.9	1218.09	335.84	9879.17	16884.1	13894.7	14.56	326.31	194.09	23906	1291.74	9.27	9.88	35483.6	0.87	3.81	0.35	14.04	1.56	2.6	374.84	428.99	9790.61	2.6	27.38	1015.16	0.35	2.6	4.16	70.36	11.09	0.35	0.17	0.35
TCGA-BC-A10Y-01A	TCGA	RNAseq	TCGA-BC-A10Y	1	TCGA-BC-A10Y	1	23.3753			1	21172.8	3317.84	4071.46	116.13	606.29	3497.41	240.74	107.25	13855.1	10308	30912.2	14.46	406.67	415.35	11147.3	105874	2.17	30.58	10030.8	1.45	1.86	0.62	0.41	0.41	0.83	158.91	271.94	4049.97	50.01	135.35	202.51	4.96	0.62	1.45	176.89	10.75	1.86	0	0.62
TCGA-BC-A10Y-11A	TCGA	RNAseq	TCGA-BC-A10Y	0	TCGA-BC-A10Y						17394.6	15596.8	12505.5	401.67	855.84	5987.92	1094.13	243.75	13289.5	22314.3	12834.1	10.32	276.63	164.41	47359.3	2053.19	7.96	8.41	26827.7	0.29	1.92	0.15	87.15	2.95	0.88	734.04	558.42	10207.7	0.44	2.51	787.27	0.44	3.39	4.28	49.55	19.76	0.29	0.44	0.15
TCGA-BC-A10Z-01A	TCGA	RNAseq	TCGA-BC-A10Z	1	TCGA-BC-A10Z	1	1.11781			1	7588.15	1647.25	349.25	139.35	238.64	2808.22	393.38	88.26	3048.02	13484.1	40728.1	18.58	994.04	532.15	4096.63	54885.2	0.87	27.29	19961.8	1.16	3.48	0.58	0.58	0	0.58	65.32	43.55	2122.2	22.35	73.16	302.8	2.03	0	0.87	90.43	1.45	0.58	0	0
TCGA-BC-A10Z-11A	TCGA	RNAseq	TCGA-BC-A10Z	0	TCGA-BC-A10Z						19476.2	13397.5	10420.2	407.51	1072.11	9594.8	1160.35	316.89	13562.5	21428.5	8274.09	19.87	358.83	131.83	39474.3	2172.11	5.74	3.83	21744.1	0.73	0.73	0	23.34	8.02	1.46	572.52	461.39	10111.9	1.09	6.02	1234.56	0.55	4.19	4.19	53.33	13.13	0	1.28	0
TCGA-BC-A110-01A	TCGA	RNAseq	TCGA-BC-A110	1	TCGA-BC-A110	1	69.5671			0	22697.1	18181.6	13303.8	350.58	1532.79	11532.2	830.38	396.3	19442.3	11909.1	15803.9	6.42	307.27	150.79	36866.8	4879.9	18.05	7.8	10967.3	0.29	1.82	0.22	59.28	0.22	1.31	415.04	481.76	3058.87	1.9	0.8	1604.03	1.46	2.84	0.36	56.84	20.05	0.88	0.15	0
TCGA-BC-A110-11A	TCGA	RNAseq	TCGA-BC-A110	0	TCGA-BC-A110						13777.3	10663.9	13123.6	397.03	508.12	5916.41	1096.24	245.76	13715.5	30280.4	11519.5	22.47	310.16	204.57	21089.5	512.36	1.06	5.74	35934.6	0.12	2.37	0.12	47.55	0.75	1.37	320.65	540.07	9147.95	2	0.75	740.14	0.87	1.87	3.74	69.21	13.23	0.37	0.75	0.25
TCGA-BC-A112-01A	TCGA	RNAseq	TCGA-BC-A112	1		1	5.03014			1	11763.7	6350.24	3160.75	138.16	726.37	1917.73	165.05	135.17	5257.62	4006.07	16982.3	12.52	582.95	152.39	54173.2	1189.09	6.33	23.9	82.38	1.28	1.14	0.43	5.26	1	0	220.54	197.07	1684.24	5.41	1706.72	516.93	1	0.28	0	75.13	21.77	1	0.14	0.43
TCGA-BC-A216-01A	TCGA	RNAseq	TCGA-BC-A216	1	TCGA-BC-A216	0	44.4164			0	16171.9	10266.1	2360.04	1169.79	621.73	14252.5	2329.46	436.8	218.16	6456.46	12766.8	47.68	1279.59	166.87	6441.29	27926.3	1.69	36.6	21303.7	0.96	1.93	0.48	8.19	4.58	2.89	180.84	149.17	15510.1	5.54	1315.71	464.25	4.82	1.69	6.02	92.59	3.37	0.48	0.24	0.72
TCGA-BC-A216-11A	TCGA	RNAseq	TCGA-BC-A216	0	TCGA-BC-A216						25286.2	11717.4	14770.2	388.97	1518.27	18919.8	1552.34	255.61	13218.6	15331.3	12842.2	8.79	234.24	151.07	28145.3	526	4.82	5.74	26488.7	0.73	1.59	0.12	43.23	1.1	1.1	366.01	397.21	7471.06	1.22	4.64	1049.31	0.37	0.73	2.32	63.02	12.7	0.12	0	0.12
TCGA-BC-A217-01A	TCGA	RNAseq	TCGA-BC-A217	1		1	45.9288			0	6561.4	1128.4	3722.03	95.9	236.29	2789.47	518.99	108.15	3831.49	10068.8	27044	24.39	556.23	272.58	2804.22	8338.79	0.83	43.78	19878.1	1.19	2.14	1.67	1.19	0.59	0.12	97.56	274.9	2128.07	25.7	4956.92	139.68	37.24	3.93	10.23	152.59	34.86	0.36	0.12	0.59
TCGA-BC-A3KF-01A	TCGA	RNAseq	TCGA-BC-A3KF	1		0	0.263014				7057.63	5986.26	2341.58	466.73	267.8	2708.58	507.1	161.47	18221.3	10529.7	12103.3	56.99	474.91	309.48	3975.54	3292.46	0.53	17.15	17982.3	1.32	1.06	0	4.49	0.79	1.06	105.8	304.34	6548.24	13.98	365.68	345.89	1.06	3.17	0.26	126.25	27.7	5.54	0.26	0
TCGA-BC-A3KG-01A	TCGA	RNAseq	TCGA-BC-A3KG	1		0	22.3562				14165	3522.81	4156.68	188.36	1594.89	2299.38	475.37	154.7	2116.89	19700	37819.2	137.32	1099.94	399.98	5884.73	13354.1	0.86	39.29	9624.67	1.84	0.98	0.49	0.12	0.49	0.73	708.16	205.19	6040.66	18.11	4337.33	310.02	12.36	3.55	2.2	313.57	14.81	0.24	0	0.61
TCGA-BC-A5W4-01A	TCGA	RNAseq	TCGA-BC-A5W4	1		1	17.9836			1	5468.6	4125.13	1651.47	888.07	112.62	4215.21	916.53	313.34	12875.1	3594.87	57678.4	7.06	438.42	305.03	20870.9	29498	2.81	11.84	28067.2	2.29	1.25	0.42	1.04	0.62	1.25	55.69	360.09	2371.44	12.88	4637.74	30.96	4.36	0	2.91	109.61	11.64	0	1.45	0.62
TCGA-BC-A69H-01A	TCGA	RNAseq	TCGA-BC-A69H	1		0	14.5973				10152.2	3260.14	1084.05	148.65	1780.32	3297.7	381.38	196.29	467.06	2811.78	65296.5	51.15	706.82	248.39	4406.52	14200.7	3.52	41.24	14813.5	5.75	3.2	1.28	0.64	0.64	1.28	472.17	90.47	1583.39	15.03	1105.15	8613.24	11.51	0.64	0	64.42	46.03	0.64	0.32	1.92
TCGA-BC-A69I-01A	TCGA	RNAseq	TCGA-BC-A69I	1		0	12.7233				17771.9	6183	10206.9	367.64	857.82	6824.48	714.07	205.2	12496.1	6433.12	28925.5	28.03	181.84	261.62	11174.7	15204	6.83	4.31	24689.2	0.72	0.72	0.36	1.8	0.72	0.36	284.26	513	4602.12	1.08	91.28	344.28	0.36	0.72	3.59	50.49	5.03	0	1.08	0
TCGA-BC-A8YO-01A	TCGA	RNAseq	TCGA-BC-A8YO	1		0	18.4767				9340.03	4582.02	2347.85	957.58	249.66	7374.86	1392.4	253.15	207.24	11018.3	29044.6	27.89	839.63	276	3559.74	6677.89	0.39	17.82	10384.6	1.16	2.13	0.58	43	0.19	2.13	63.14	177.13	4471.62	16.46	2997.48	116.99	6.2	1.36	2.71	78.93	23.82	0.58	0.39	1.16
TCGA-BD-A2L6-01A	TCGA	RNAseq	TCGA-BD-A2L6	1	TCGA-BD-A2L6	0	44.811			0	14395.9	17511.1	4591.7	903	706.71	3066.47	757.84	274.16	7132.03	7377.4	23054.7	36.14	911.82	252.12	13488.6	22187.7	3.09	12.93	38937.8	0.29	2.06	0.88	0.88	1.18	2.06	459.88	501.9	9817.23	16.16	3487.12	377.6	11.17	7.64	1.18	162.21	43.78	1.18	0	1.18
TCGA-BD-A2L6-11A	TCGA	RNAseq	TCGA-BD-A2L6	0	TCGA-BD-A2L6						14844.7	13497.6	11057.5	524.59	1086.54	3602.99	701.44	407.58	19744.3	9725.74	32654.9	36.03	484.1	313.37	47696.4	2076.4	2.98	12.07	29899.7	0.83	0.66	0.17	51.57	3.47	2.81	1072.99	1003.74	8250.05	0.33	28.1	1344.87	0.99	5.78	0	119.91	23.47	1.32	0.33	0.66
TCGA-BD-A3EP-01A	TCGA	RNAseq	TCGA-BD-A3EP	1	TCGA-BD-A3EP	0	13.4466				6046.58	3277.64	833.33	373.24	752.76	3238.73	677.48	357.17	9512.6	6028.64	42739.9	32.54	690.62	283.85	14630	29526	7.35	27.84	14378.7	2.55	1.18	0.98	74.88	0.78	1.57	415.19	257.78	6649.96	2.74	5.49	813.14	0.98	3.72	0.78	128.2	20.78	0.2	0.98	1.18
TCGA-BD-A3EP-11A	TCGA	RNAseq	TCGA-BD-A3EP	0	TCGA-BD-A3EP						8656.2	8640.94	8287.1	399.01	426.6	2365.88	688.57	253.48	13302	23885.8	19954.9	23.04	273.49	227.4	22371.1	1509.34	2.27	10.31	38851	0	2.12	0.3	24.56	0.3	1.82	451.77	701.61	5969.43	1.82	1.82	834.41	0.3	4.85	1.52	55.49	21.22	0.91	1.21	0
TCGA-BD-A3ER-01A	TCGA	RNAseq	TCGA-BD-A3ER	1		0	36.6575			0	9020.34	7548.41	2434.02	333.11	961.68	3302.25	565.74	247.41	10119.2	10768.6	22334.1	27.8	432.01	309.88	13451.1	4078.46	3.43	13.37	17695.7	0.88	5.1	0.88	30.44	0.88	3.52	374.11	437.37	7087.55	1.76	301.44	1431.34	0.7	2.99	0.35	121.51	44.87	1.06	0.18	0
TCGA-BW-A5NO-01A	TCGA	RNAseq	TCGA-BW-A5NO	1		0	0.657534				2491.06	1089.35	352.32	85.54	124.64	348.97	114.27	94.4	2542.25	6899.88	28943.8	326.4	254.03	141.49	6155.06	29798.3	1.73	3.02	22150.4	1.51	1.73	0.65	0	1.08	1.3	164.6	189.12	3959.51	19.44	1.51	81.65	11.66	0.65	3.89	48.28	14.69	0.43	0	0.22
TCGA-BW-A5NP-01A	TCGA	RNAseq	TCGA-BW-A5NP	1		0	0				9104.42	11370	1727.2	1906.32	453.08	5440.03	735.63	337.73	3171.01	4911.66	75214.5	16.08	468.89	573.98	6366.43	69445.9	2.08	22.18	11520.6	5.27	0.28	1.39	89.84	0.83	0.28	395.96	168.45	6110.5	5.27	1.94	3457.17	0.83	2.22	2.22	70.01	25.79	0.28	0.55	0.55
TCGA-BW-A5NQ-01A	TCGA	RNAseq	TCGA-BW-A5NQ	1		0	0				2567.36	1438.03	217.08	179.84	316.79	1154.01	286.38	218.97	1926.17	3668.37	55412.8	74.25	450.67	255.03	9820.12	38217	3.18	16.5	14224.2	3.77	3.54	0.94	0	0.47	0.94	225.33	91.22	7597.44	1.65	632.16	5101.33	5.66	2.36	2.36	81.08	4.24	1.65	1.18	0.94
TCGA-CC-5258-01A	TCGA	RNAseq	TCGA-CC-5258	1		1	4.2411			1	5647.72	4200.53	1171.2	161.09	1362.73	3234.1	337.28	187.82	2845.72	2920.45	53219.9	33.65	940.57	359.8	5466.5	13604.8	0.62	93.29	30559.1	10.64	5.44	2.97	104.67	0.49	2.23	372.17	113.95	2723.97	7.67	4280.7	8838.56	2.47	0.74	0.99	157.38	70.03	2.23	0	0.99
TCGA-CC-5259-01A	TCGA	RNAseq	TCGA-CC-5259	1		0	8.21918				9387.93	8877.22	900.93	1510.2	607.02	5158.19	588.82	228.6	815.68	5202.56	33024	26.18	723.44	403.35	2336.6	23038.2	0	125.14	30364.3	3.99	8.97	0.75	0.25	1.5	2.24	214.89	66.93	2678.37	11.47	4420.41	1441.15	0.25	1.25	1	225.36	25.68	1.5	0	1.25
TCGA-CC-5260-01A	TCGA	RNAseq	TCGA-CC-5260	1		1	2.86027			1	22214.7	14624.9	4167.56	451.44	2711.23	14049.4	548.94	353.86	16410.5	4503.22	17510.2	7.53	399.75	90.05	27796.8	9309.64	2.46	19.02	46.37	0.79	1.03	0.16	20.21	0.48	1.19	838.43	300.03	1074.57	3.96	4.52	636.21	2.7	0.63	0.79	52.08	12.21	0.55	0.32	0.24
TCGA-CC-5261-01A	TCGA	RNAseq	TCGA-CC-5261	1		1	3.18904			1	26434.7	33977.6	3696.64	813.24	1795.13	11935.4	1017.08	353.96	11042.1	8405.37	19529.7	35.73	507.01	223.57	30535.8	56764.2	11	30.53	7706.45	1.47	1.07	0.27	88.52	2.53	1.87	815.24	216.51	5306.19	4.93	11.07	740.72	2.93	3.47	3.33	113.92	40.4	0.53	1.33	0.27
TCGA-CC-5262-01A	TCGA	RNAseq	TCGA-CC-5262	1		1	3.3863			1	15639.4	19237.2	3846.61	546.23	991.44	4864.49	693.17	361.96	14944.6	9979.96	14347.7	8.49	471.72	174.35	27223.8	39210.5	8.75	11.71	13656.4	0.77	3.86	0.51	23.16	1.16	2.19	467.22	232.9	6978.56	1.54	1517.72	981.15	1.16	3.73	3.73	106.22	17.37	0.39	0.51	0.64
TCGA-CC-5263-01A	TCGA	RNAseq	TCGA-CC-5263	1		1	4.2411			1	19397.7	20962.5	11523.7	757.66	1572.62	5400.28	478.54	394.03	661.95	3276.31	27291.3	7.68	1511.48	161.97	7513.86	2446.15	0.32	106.59	7325	1.28	0.96	1.6	11.2	1.92	5.12	939.47	251.75	3230.38	79.06	16.64	395.95	4.8	0.96	2.24	127.08	68.82	0.64	0.32	0.32
TCGA-CC-5264-01A	TCGA	RNAseq	TCGA-CC-5264	1		1	3.35342			1	9820.67	6774.51	592.19	475.83	471.57	7752.53	570.36	259.62	1074.94	3574.31	30435.8	12.25	970.03	292.37	23533.7	5294.3	1.33	54.59	4601.46	0.27	2.13	0.27	2.93	5.59	1.33	150.18	39.67	2024.47	13.31	1854.86	260.95	3.99	0.53	1.86	69.76	7.46	1.33	0.53	0
TCGA-CC-A123-01A	TCGA	RNAseq	TCGA-CC-A123	1		0	7.2				8955.57	4536.16	1070.8	1775.42	546.72	12240.1	780.51	218.08	2706.27	4514.44	29740.6	28.56	753.99	176.26	6171.84	11217	1.33	98.12	6205.3	11.22	13.87	0.82	103.84	0.61	6.53	119.95	64.97	2980.45	45.9	54.67	4022.28	7.55	0.82	1.22	300.6	14.48	0.2	0	1.02
TCGA-CC-A1HT-01A	TCGA	RNAseq	TCGA-CC-A1HT	1		1	3.32055			1	14691.7	8749.63	2517.7	401.84	1534.53	7757.96	651.74	494.52	1902.81	5676.37	27057.2	14.85	1073.28	218.77	13227.1	23997.5	3.78	13.71	689.15	3.14	6.85	1.29	22.99	0.71	3.86	540.78	151.01	2316.07	21.85	416.12	346.43	3.71	1.86	2.14	176.36	33.42	0.43	0.29	1
TCGA-CC-A3M9-01A	TCGA	RNAseq	TCGA-CC-A3M9	1		1	9.86301			1	7259.19	6400.06	1014.35	469.63	2718.11	1942.83	518.81	443.72	4297.22	3242.49	26187.7	13.43	624.91	181.95	23746.7	29523.6	0	16.64	96.65	1.89	10.4	0.57	3.4	0.57	8.89	1761.45	77.93	9782.8	0.95	6.05	1642.86	1.13	7.19	4.54	92.49	29.13	0.76	0	0.95
TCGA-CC-A3MA-01A	TCGA	RNAseq	TCGA-CC-A3MA	1		1	9.96164			1	15857	30205	552.79	822.53	1048.61	3426.79	368.8	196.66	1800.42	5612.69	21173.3	13.4	570.74	155.37	21625.4	407.53	1.46	20.41	1948.23	1.37	0.91	0.55	4.37	0.82	0.64	677.45	125.07	4666.96	1.09	0.18	545.95	0.91	1.82	1.37	112.41	41.83	0.27	0.36	0.36
TCGA-CC-A3MB-01A	TCGA	RNAseq	TCGA-CC-A3MB	1		1	10.3562			1	8664.8	10082.9	2372.55	1030.83	678.05	4214.65	656.94	342.23	2205.91	7130.92	23995.6	31.98	1719.76	314.72	10112.6	685.09	1.44	130.17	24738.1	0.96	4.48	2.88	3.52	0.96	1.28	260.35	229.32	8022.15	12.15	366.53	1677.22	0.32	1.28	1.6	183.75	14.39	0.64	0	0.96
TCGA-CC-A3MC-01A	TCGA	RNAseq	TCGA-CC-A3MC	1		0	11.9342				13228.6	15920.6	1308.19	442.99	1312.68	3797.11	572.23	245.01	2580	5479.78	15552.6	17.25	495.21	191.61	13511.2	1182.5	4.02	13.94	19277	1.18	3.54	0.95	2.84	0.47	1.65	469.69	141.88	5336.95	6.14	1.18	836.84	1.42	3.07	1.18	84.11	33.55	0.24	0.24	0.24
TCGA-CC-A5UC-01A	TCGA	RNAseq	TCGA-CC-A5UC	1		1	11.4082			1	5258.7	3821.15	1059.03	740.09	1029.76	3313.46	1134.02	498.7	2890	3451.87	30265.9	50.85	474.56	104.77	31440.2	29888.2	16.44	21.06	44422.4	3.08	3.08	0.51	102.72	2.05	3.08	870.03	300.45	14421.2	4.62	5.14	8700.3	2.57	1.03	3.08	48.53	22.6	1.03	1.03	2.57
TCGA-CC-A5UD-01A	TCGA	RNAseq	TCGA-CC-A5UD	1		1	9.99452			1	12855.2	12812.6	1619.12	830.3	1824.46	6249.76	920.09	289.89	4420.78	3543.57	49857.3	104.4	332.72	348.79	3657.51	24969	0.61	43.72	3048.61	2.23	1.56	0.56	0.22	0.78	1.67	911.95	159.5	1544.72	20.86	5.24	7.03	0.45	0.11	1.56	100.83	30.56	0.45	0.22	0.67
TCGA-CC-A5UE-01A	TCGA	RNAseq	TCGA-CC-A5UE	1		1	8.94247			1	7576.71	2962.63	3792.16	652.07	255.45	4645.51	680.68	189.57	2080.66	4364.33	45333	47.44	401.61	205.7	2613.07	26568.4	0.19	126.38	31902.8	1.54	3.27	1.92	0.19	1.73	1.15	113.13	153.85	2613.64	86.05	10.18	22.09	17.67	1.54	7.11	95.65	21.13	1.15	0.96	0.38
TCGA-CC-A7IE-01A	TCGA	RNAseq	TCGA-CC-A7IE	1		1	7.13425			1	7075.33	5179.39	581.37	1044.59	1434.86	8405.66	844.78	367.03	642.7	4751.84	38739.7	22.6	1307.03	253.72	8313.5	14237	0.32	142.36	24020.8	8.39	9.68	1.61	4.52	6.46	1.29	297.3	52.46	7669.5	27.44	196.26	858.98	1.29	3.55	0.65	135.58	42.61	0.65	0	3.87
TCGA-CC-A7IF-01A	TCGA	RNAseq	TCGA-CC-A7IF	1		1	21.337			1	9778.83	9294.3	1189.84	389.88	952.34	4314.62	685.58	176.78	6860.47	14723	12626.4	27.92	796.59	354.23	14130.2	29126.2	56.6	14.47	18912.6	0.34	0.67	0.17	131.7	1.01	1.35	409.06	197.21	6472.44	4.54	1.35	303.6	0.17	4.88	2.02	72.66	53.15	0.34	0.17	0.34
TCGA-CC-A7IG-01A	TCGA	RNAseq	TCGA-CC-A7IG	1		1	9.83014			1	20100.7	15853.9	945.77	701.14	2137.66	11677.6	910.2	244.62	1803.87	14413.2	24423.9	38.24	714.5	231.6	8911.81	7074.71	4.76	32.73	4394.04	1.34	1.34	0.67	2	1	2.34	392.07	126.82	3621.26	4.68	2.34	477.56	0.5	2	1	54.43	38.41	0.33	0.17	0
TCGA-CC-A7IH-01A	TCGA	RNAseq	TCGA-CC-A7IH	1		0	12				7345.63	2949.56	2963.02	380.73	429.14	4095.89	638.55	96.83	11141.6	26502.5	22564.6	6.3	315.7	544.3	9474.05	3148.94	2.29	9.17	20178.2	0	0.86	0	17.48	0	2.86	172.75	467.1	5493.46	1.15	602.75	417.68	1.15	1.43	5.44	106.28	22.63	0	0	0
TCGA-CC-A7II-01A	TCGA	RNAseq	TCGA-CC-A7II	1		0	13.1178				3951.95	3878.3	1197.72	217.8	1861.55	2106.21	263.63	177.97	4079.66	6859.97	20071.6	49.63	2250.04	112.85	14605.4	14719.8	2.53	38.56	189.03	14.22	0.63	4.43	10.75	3.16	2.84	568.36	201.2	4472.26	17.39	1715.82	7707.6	10.43	5.69	1.9	159.16	48.68	0.32	0.95	1.58
TCGA-CC-A7IJ-01A	TCGA	RNAseq	TCGA-CC-A7IJ	1		0	12.5589				17179.6	6368.04	8177.95	347.16	6686.91	14824.2	1631.87	476.49	4906.04	10257.3	46625	13.01	532.16	217.52	9782.74	62684.8	99.38	9.68	18.61	0.61	3.48	0	111.64	0.45	5.14	674.65	404.26	1726.86	0.91	0.3	41.75	0.76	1.51	1.36	108.16	18.3	0.76	0.3	0.3
TCGA-CC-A7IK-01A	TCGA	RNAseq	TCGA-CC-A7IK	1		1	8.6137			1	12279.6	1764.46	1491.16	908.05	2332.82	14084.7	2218.85	180.36	6579.1	4781.81	40425.8	15.49	440.75	478.37	5510.98	42920.5	0.37	39.46	18756.2	2.58	0.74	0	0	0.37	0.74	620.36	179.06	4430.32	10.33	2155.78	74.87	2.58	2.95	0.74	90.92	1.48	0.74	0.37	0.74
TCGA-CC-A7IL-01A	TCGA	RNAseq	TCGA-CC-A7IL	1		1	9.13973			1	10463.5	3912.11	1379.39	232.26	410	6450.14	1439.23	93.97	13840.9	9310.42	25696.8	14.18	268.16	259.74	3030.93	32694	1.11	2.22	34304.7	0	0.89	0	0.89	0	2.66	63.83	269.49	3125.78	2.22	109.04	68.26	2.22	1.33	1.77	23.27	7.54	0	1.33	0
TCGA-CC-A8HS-01A	TCGA	RNAseq	TCGA-CC-A8HS	1		1	9.86301			1	25252.6	27187.1	3284.01	1032.76	2144.65	18228.1	1735.96	325.22	2083.95	3841.77	42332.4	128.64	879.9	427.85	8115	7589.22	8.31	95.76	7616.69	1.81	3.97	0.72	0	0.36	0.36	418.45	134.61	5419.64	4.7	309.68	85.28	12.65	1.45	0.36	263.79	35.77	0.72	0.36	0.72
TCGA-CC-A8HT-01A	TCGA	RNAseq	TCGA-CC-A8HT	1		1	4.60274			1	6753.89	2062.86	919.17	248.46	1049.1	3441.34	486.65	195.46	1307.24	3576.39	49921.9	27.35	993.82	242.19	5499.07	24262	3.42	31.34	9619.67	3.42	5.7	1.71	0	0	6.27	304.3	117.96	4391.28	24.5	304.87	193.18	15.39	1.14	3.42	200.87	19.37	0.57	0	1.14
TCGA-CC-A8HU-01A	TCGA	RNAseq	TCGA-CC-A8HU	1		1	11.3096			1	7846.51	6467.78	788.3	296.55	671.93	3935.61	539.14	210.68	2154.67	3563.05	20013.8	181.12	1036.05	171.74	8609.32	21902.4	33.31	28.62	8357.81	0.47	3.28	0	26.75	0.47	1.41	246.81	127.86	4143.24	6.57	726.83	317.2	0	1.41	2.35	77.66	17.83	0.47	0.47	0.94
TCGA-CC-A8HV-01A	TCGA	RNAseq	TCGA-CC-A8HV	1		1	9.1726			1	9428.93	9880.48	1028.56	1290.37	1742.16	6293.28	1091.77	251.75	2196.46	5797.85	30104.7	18.67	935.54	160.53	10516.5	864.08	2.15	39.15	5290.75	3.23	2.51	0.72	4.67	1.8	3.95	767.11	175.8	4909.71	3.59	5.03	1511.59	2.87	1.44	2.87	120.31	20.11	0.36	0.36	0
TCGA-CC-A9FS-01A	TCGA	RNAseq	TCGA-CC-A9FS	1		0	6.93699				13464.6	4576.98	1721.45	879.96	486.59	9926.85	1496.04	199.54	16871	7008.49	45956.8	18.98	618.27	522.2	4921.47	3044.83	1.6	16.63	28979.9	2.69	1.01	0.5	761.54	0.5	2.02	92.38	268.82	5949.41	2.69	1.68	171.49	0.17	0.17	4.2	304.43	8.23	0.5	0.67	0.17
TCGA-CC-A9FU-01A	TCGA	RNAseq	TCGA-CC-A9FU	1		0	0				5680.94	1499.43	1343.01	95.03	2467.46	1053.97	227.89	83.74	3795.97	5828.65	56322.3	44.69	1616.57	898.28	2351.79	14037.1	0.12	83.25	16347.1	10.31	3.68	0.49	0.25	0.49	0.74	1612.88	273.19	3588.96	28.98	11.54	198.91	7.12	1.96	2.95	215.73	75.39	0.98	0.49	4.67
TCGA-CC-A9FV-01A	TCGA	RNAseq	TCGA-CC-A9FV	1		0	0				15730.8	8091.59	17347.8	578.78	2907.99	7663.09	966.42	437.05	8344.36	8628.11	32017.6	13.49	224.51	391.83	35205.8	12959.1	64.3	11.51	26.39	0.35	1.28	0.47	0.7	0	2.44	1115.25	878.41	1904.01	0.35	1.63	93.71	1.28	3.6	0.23	54.94	33.83	0.81	0	0.12
TCGA-CC-A9FW-01A	TCGA	RNAseq	TCGA-CC-A9FW	1		0	8.15342				2740.64	983.49	206.49	73.3	156.65	940.14	160.9	75.31	22887.4	5482.07	65917.4	7.6	600.91	342.8	2261.52	5678.39	0.11	45.36	27858.3	0.22	10.06	0.22	0.22	0.89	1.34	64.81	205.15	1721.62	4.25	1387.98	91.4	0.22	4.47	4.47	67.04	7.37	1.56	0	0.45
TCGA-DD-A113-01A	TCGA	RNAseq	TCGA-DD-A113	1	TCGA-DD-A113	0	79.726			0	10537.8	8196.34	2274.59	447.15	1130.91	8491.9	685.09	262.17	6707.71	4638.87	30431	24.49	515.55	300.49	7047.33	29180.8	1.33	42.85	18266.4	1.33	1.6	0.53	136.01	0.8	0.27	351.06	131.48	2353.9	15.7	1634.74	137.6	0.27	1.6	1.06	119.11	6.39	2.66	0	0.8
TCGA-DD-A113-11A	TCGA	RNAseq	TCGA-DD-A113	0	TCGA-DD-A113						18560.1	10989.8	12544.6	359.18	628.98	9540.93	1185.62	196.9	15065.9	18744.5	11742.1	15.08	320.91	190.2	17367.8	1292.87	6.7	10.33	39187.6	0.28	4.19	0	18.99	3.91	2.79	313.93	481.79	5733.13	1.68	16.2	583.17	0.28	1.4	4.75	80.3	10.33	1.68	0.56	0.28
TCGA-DD-A114-01A	TCGA	RNAseq	TCGA-DD-A114	1	TCGA-DD-A114	1	37.7753			0	23865.2	21128.4	9701.79	590.58	1462.09	14137.7	943.28	503.81	19895.6	5409.62	17911.3	31.25	455.09	128.83	45793.9	9004.16	18	13.08	830.85	0.35	1.91	0.07	83.86	0.35	1.7	447.74	327.85	1712.47	3.75	5.44	1120.34	1.34	1.13	0.21	87.29	17.47	0.07	0.14	0.42
TCGA-DD-A114-11A	TCGA	RNAseq	TCGA-DD-A114	0	TCGA-DD-A114						19472	21827	11840.8	585.94	950.7	9481.29	1211.21	406.68	19338.8	18388.3	9450.06	19.08	531.59	376.03	22010	1548.78	4.34	21.25	30504.2	0.29	6.22	1.16	2.31	4.92	2.17	466.67	467.32	5230.41	8.67	84.28	697.55	0.14	2.31	4.48	129.9	58.7	0.29	1.16	0.72
TCGA-DD-A115-01A	TCGA	RNAseq	TCGA-DD-A115	1		1	83.5726			0	16270.9	9626.99	9743.39	498.91	944.95	6893	1348.59	311.49	31131.8	9451.96	7368.1	9.07	475.53	128.09	16826.4	17854.5	6.63	12.74	36106.9	0.87	0.87	0	4.01	1.22	3.49	401.36	611.56	6039.84	3.32	1020.51	774.98	1.4	1.22	2.79	73.55	6.63	0.17	0.52	0.35
TCGA-DD-A116-01A	TCGA	RNAseq	TCGA-DD-A116	1	TCGA-DD-A116	1	53.326			0	19084.7	9029.09	6332.42	488.93	1421.79	11907.8	1690.48	330.09	15291.4	9423.19	13563.1	6.46	537.15	383.29	15825.3	9795.17	3.73	30.57	59586.5	0.75	3.23	0.25	122.04	4.23	3.48	595.31	394.97	10872.2	1.24	5.47	365.14	0.75	2.24	3.23	139.69	88.24	0	1.49	0.5
TCGA-DD-A116-11A	TCGA	RNAseq	TCGA-DD-A116	0	TCGA-DD-A116						7511.75	5987.85	3107.83	232.13	556.92	3993.3	655.5	206.23	8021.81	21909.8	20155.8	16.35	269.38	203.51	18280.9	1776.16	0.57	5.68	31327.7	0.45	1.36	0.45	8.63	0.68	2.27	408.38	544.21	3502.13	1.36	0	414.51	0.23	3.41	1.36	60.3	24.76	0.23	0.23	0
TCGA-DD-A118-01A	TCGA	RNAseq	TCGA-DD-A118	1	TCGA-DD-A118	0	112.997			0	13758	9682.36	825.28	536.35	912.11	11437.3	438.57	276.46	2854.33	3891.66	27430	9.73	426.4	239.81	12333.2	63718.4	2.2	20.07	7504.13	0.3	0.76	0.91	102.65	0.91	0.46	279.35	80.06	2963.82	13.23	1173.06	113.75	0	0.15	0.76	206.74	5.02	0.91	0.46	1.37
TCGA-DD-A118-11A	TCGA	RNAseq	TCGA-DD-A118	0	TCGA-DD-A118						18124.2	7771.71	11872.4	267.36	635.93	9747.47	967.37	196.14	15147.3	21369.8	12043.7	13.53	206.31	156.07	18963	1628.37	2.73	4.62	33675	0	1.36	0.21	6.82	1.15	0.63	266.94	440.53	6134.43	1.15	25.91	492.55	0.21	0.42	3.04	61.36	12.38	0.52	0.73	0
TCGA-DD-A119-01A	TCGA	RNAseq	TCGA-DD-A119	1	TCGA-DD-A119	1	7.33151			1	12259.5	10627.4	3392.91	475.18	943.54	5531.71	608.05	260.75	9297.38	6706.1	34073	13.66	409.67	281.24	27524	7016.68	9.23	30.63	16807	3.88	3.14	1.48	62.37	1.29	2.03	427.94	200.22	2640	3.88	2.21	889.29	0	0.92	0.18	67.36	18.27	0.18	0	0.55
TCGA-DD-A119-11A	TCGA	RNAseq	TCGA-DD-A119	0	TCGA-DD-A119						15089.9	12729	12039.4	451.84	569.28	6929.75	1008.2	261.69	14297.3	14517.6	11925.2	16.2	260.92	170.48	18402.6	541.13	2.12	6.75	40060.2	0.58	2.89	0.77	7.52	2.12	0.96	320.32	436.32	5852.51	2.7	0	468.23	0.19	1.74	4.44	108.57	20.83	0.77	0.39	0.19
TCGA-DD-A11A-01A	TCGA	RNAseq	TCGA-DD-A11A	1	TCGA-DD-A11A	0	2.59726				10680.8	8421.65	2239.77	317.65	449.94	8801.08	844.52	111.8	4097.8	8115.7	11867.5	12.23	493.22	202.18	6403.64	62763.8	21.95	21.87	13437.8	0.31	1.53	0.15	0.92	0.92	2.91	90.84	111.87	2090.81	14.68	1266.63	160.43	0.15	0.15	0.46	120.67	11.93	1.99	0	0.31
TCGA-DD-A11A-11A	TCGA	RNAseq	TCGA-DD-A11A	0	TCGA-DD-A11A						14134.2	15586.9	12173.9	529.93	658.19	5019.78	1022.55	321.61	9885.07	18843.7	18199	20.6	382.63	243.69	29414.5	1291.31	6.02	9.91	35527.6	0.19	6.22	0.19	101.83	3.5	3.89	624.18	518.66	9005.74	2.53	0	879.14	1.36	4.08	4.66	64.71	30.12	0.78	0.39	0
TCGA-DD-A11B-01A	TCGA	RNAseq	TCGA-DD-A11B	1	TCGA-DD-A11B	1	0.460274			1	20718.5	14322.1	9598.17	367.63	378.79	11045.5	753.43	196.16	35265.9	8319.95	12932.1	7.84	324.41	146.17	4975	20703.2	1.19	19.95	8820.4	0.24	1.07	0.12	0.47	0	0.36	60.2	373.81	1386.57	5.7	3.56	158.52	0	0.12	0.47	156.98	16.98	1.42	0	0.12
TCGA-DD-A11B-11A	TCGA	RNAseq	TCGA-DD-A11B	0	TCGA-DD-A11B						15951.2	10330.1	8396.63	352.62	718.47	7761.05	1013.06	225.8	22243.1	16876.3	7686.57	13.86	297.19	178.78	42792.2	2826.88	13.18	6.19	28046.1	0.25	3.22	0	20.79	3.09	1.73	472.75	509.32	4857.34	0.87	1.98	793.82	0.99	1.73	3.34	88.77	34.64	0.37	0.62	0
TCGA-DD-A11C-01A	TCGA	RNAseq	TCGA-DD-A11C	1	TCGA-DD-A11C	0	21.7644				6379.52	3121.36	844.77	117.54	353.65	1954.86	260.42	143.89	13061	21590.4	20205.7	17.56	543.48	186.45	5863.74	56168.6	4.39	7.09	28618.8	0.34	1.01	0	1.35	0.34	0.34	118.22	154.19	3364.89	7.09	1514.24	221.24	0	0.68	0	112.48	1.35	0.34	0.68	1.01
TCGA-DD-A11C-11A	TCGA	RNAseq	TCGA-DD-A11C	0	TCGA-DD-A11C						9707.54	10961.8	5600.14	471.47	502.46	5727.59	1071.77	278.21	12212.2	25974.3	11942.5	21.59	337.06	259.76	20055.1	694.32	2.61	2.44	40173.5	0	4.53	0.35	6.27	3.48	6.62	353.77	497.93	8500.32	1.04	37.61	954.42	0	1.39	3.13	74.86	12.19	0	0.7	0
TCGA-DD-A11D-01A	TCGA	RNAseq	TCGA-DD-A11D	1	TCGA-DD-A11D	1	51.2877			0	24372.3	21389.2	5981.35	373.29	935.77	9032.52	1196.3	284.69	13049.5	12350	9057.42	14.14	470.27	231.11	10880.1	36948	2.47	13.97	44177.8	0.33	1.15	0.49	1.15	0.82	1.64	259.05	264.15	7905.33	14.3	1182	381.51	2.3	1.15	3.94	85.23	5.75	0.16	0.82	0.33
TCGA-DD-A11D-11A	TCGA	RNAseq	TCGA-DD-A11D	0	TCGA-DD-A11D						17175.6	12617.3	11801.9	572.19	661.93	8854.45	1361.08	401.98	14480.6	18495.3	12900.5	22.81	420.7	333.33	19159.3	1150.62	2.26	12.48	45247.3	0.65	5.59	0.86	4.09	3.66	2.15	356.36	504.08	8347.68	15.06	62.62	696.14	0.43	3.01	4.73	98.88	59.18	0.65	0.43	0.65
TCGA-DD-A1EA-01A	TCGA	RNAseq	TCGA-DD-A1EA	1		0	79.3973			0	13674.9	6592.72	3526.34	477.69	276.58	8783.62	888.2	266.43	9492.72	19240.3	14600.1	15.87	358.62	312.46	3541.92	13467.3	0.5	13.44	31771.8	0	4.57	0.29	1	0.14	1.43	57.46	165.16	4858.63	5.29	6590	97.77	1	0.57	4.86	81.62	52.46	0.29	1.14	0.29
TCGA-DD-A1EB-01A	TCGA	RNAseq	TCGA-DD-A1EB	1	TCGA-DD-A1EB	0	66.3123			0	18941.1	5927.89	10718.9	866.37	828.59	13569.7	1278.75	255.01	46618.7	23156.7	10640.1	7.04	449.51	270.22	11194.3	16867	1.76	16.17	60722.8	0.32	1.92	1.28	1.44	0.8	1.12	203.47	543.72	12778.5	8.48	172.09	758.96	1.28	1.12	8.48	211.23	12.33	0.64	1.12	0.64
TCGA-DD-A1EB-11A	TCGA	RNAseq	TCGA-DD-A1EB	0	TCGA-DD-A1EB						15697.3	12823.1	14605.5	407.46	652.32	7211.39	1016.14	242.16	16495.7	23490	11799	14.68	273.15	211.84	22982.5	534.33	1.98	5.79	37195.5	0.19	2.51	0.19	18.44	1.16	0.97	402.73	538.14	6538.45	0.87	88.35	911.28	0.87	2.22	2.61	63.34	13.03	0.97	0.39	0.48
TCGA-DD-A1EC-01A	TCGA	RNAseq	TCGA-DD-A1EC	1	TCGA-DD-A1EC	0	19.7918				9246.24	6557.16	919.89	558.09	382.92	10470.7	824.97	582.07	1796.21	6341.8	16045.3	9.46	405.39	196.28	10850.7	37864.8	1.35	14.86	9703.31	1.18	2.2	0.51	2.2	3.04	1.18	106.75	59.71	1921.71	17.06	1.52	199.15	0	0.84	2.53	235.13	3.88	0.34	0.51	1.69
TCGA-DD-A1EC-11A	TCGA	RNAseq	TCGA-DD-A1EC	0	TCGA-DD-A1EC						13333.5	13692.9	11843.2	507	769.81	5388.51	1125.69	318.94	9850.02	20752.1	13799.2	22.98	301.56	210	32870.9	1762.91	5.51	8.45	26058.3	0.85	2.94	0.28	262.62	1.9	2.56	473.47	445.74	13346.8	1.42	0.38	1263.32	0.47	3.13	3.61	66.82	16.15	0.76	0.47	0.09
TCGA-DD-A1ED-01A	TCGA	RNAseq	TCGA-DD-A1ED	1		0	75.6493			0	21518.9	9564.73	8302.69	341.62	935.84	15367.4	1340.08	292.29	30288	15593.5	12876.7	17.92	258.96	125.43	22172.6	19287.8	5.78	6.17	21792.1	0	1.93	0	227.75	2.31	1.35	250.29	364.26	6158.76	0.58	7.9	1352.21	0.58	0.77	2.89	40.37	26.2	0.58	0.58	0.19
TCGA-DD-A1EE-01A	TCGA	RNAseq	TCGA-DD-A1EE	1	TCGA-DD-A1EE	1	11.474			1	15474.1	5805.15	2207.76	539.59	471.07	15064.1	818.12	175.25	24608.4	7086.42	21452.5	9.35	388.53	214.29	4919.93	28707.2	0.71	11.18	16194	0.2	2.44	1.22	22.97	1.22	0.61	59.37	241.94	2557.25	2.64	3402.41	318.79	1.02	0.41	1.02	62.42	3.46	1.22	0.2	0.2
TCGA-DD-A1EE-11A	TCGA	RNAseq	TCGA-DD-A1EE	0	TCGA-DD-A1EE						17769.5	10992.8	11120.8	428.65	705.54	9937.02	1096.68	295.5	16171	15972.1	11862	8.02	260.85	199.15	27384.5	1707.15	6.94	10.45	38511.5	0.29	2.72	0	38.8	1.86	1.57	387.27	462.01	4961.53	2.86	30.07	512.12	0.29	1.43	3.01	76.38	32.21	0.43	0	0
TCGA-DD-A1EF-01A	TCGA	RNAseq	TCGA-DD-A1EF	1		1	12.9534			1	8838.19	6740.36	580.62	1557.53	516.14	9123.89	686.88	381.71	10497.2	7992.58	49030.3	74.29	1080.78	563.1	8572.92	28066.3	0.63	32.8	11662.2	3.93	14.44	0.42	184.76	0.14	1.96	156.44	165.97	3172.39	17.94	50.74	211.25	0.28	0.98	1.54	113.19	65.6	2.52	0	0.7
TCGA-DD-A1EG-01A	TCGA	RNAseq	TCGA-DD-A1EG	1	TCGA-DD-A1EG	1	45.1068			0	13071.4	6636.45	3257.67	455.96	756.31	4604.96	719.34	326.75	8014.38	11302.2	25600.6	37.89	606.59	337.2	12431.9	4739.98	2.68	14.24	15088.2	2.09	3.92	0.26	2.74	0.39	1.57	295.91	251.17	6860.9	3.14	175.33	426.43	4.44	2.22	1.7	131.04	21.56	1.05	0.13	0.13
TCGA-DD-A1EG-11A	TCGA	RNAseq	TCGA-DD-A1EG	0	TCGA-DD-A1EG						7617.95	6322.02	6057.43	307.29	328.85	2022.22	526.66	191.65	17706	27315.9	17574.1	20.58	315.55	218.11	21820.5	1547.22	5.53	6.58	23357.4	0.42	1.68	0.14	45.5	0.7	1.54	426.7	521.76	5071.31	1.26	7.42	495.44	0.7	1.4	1.12	59.64	34.58	0.7	0.28	0.28
TCGA-DD-A1EH-01A	TCGA	RNAseq	TCGA-DD-A1EH	1	TCGA-DD-A1EH	0	49.1507			0	30476.8	19090	2912.69	859.05	1019.44	18774.8	947.25	290.25	9968.41	6776.43	26972.8	15.44	465.62	160.28	14878.7	108180	2.1	25.09	6033.22	1.93	1.48	0.57	78.21	0.45	1.25	194.1	122.53	2658.42	17.59	0.57	1903.46	5.22	0.34	1.25	113.57	26.56	1.48	0.45	0.57
TCGA-DD-A1EH-11A	TCGA	RNAseq	TCGA-DD-A1EH	0	TCGA-DD-A1EH						17411.3	21076.5	10753.9	366.52	656.76	6256.33	1029.61	229.35	12983.3	22798.8	12128.3	16.95	279.13	188.4	29178.8	920.96	4.36	6.45	40071.8	0.48	2.63	0.12	37.25	2.63	1.43	410.46	510.45	8534.51	0.96	0.12	789.76	0.6	1.67	2.75	84.17	16.48	0.36	0.72	0
TCGA-DD-A1EI-01A	TCGA	RNAseq	TCGA-DD-A1EI	1	TCGA-DD-A1EI	0	6.01644				10882.5	12666.9	3067.46	821.63	1150.69	7875.26	734.86	379.04	5470.29	8339.4	32188.8	17.47	837.05	185.43	36809.9	5214.44	10.59	51.65	15654.5	5.95	7.8	1.11	14.49	1.11	4.46	552.21	281.12	3846.54	12.45	3.72	843.37	0.93	0	0.74	87.61	23.23	2.42	0.19	0.74
TCGA-DD-A1EI-11A	TCGA	RNAseq	TCGA-DD-A1EI	0	TCGA-DD-A1EI						18887	10973.6	9975.09	457.4	665.96	9996.09	1120.65	207.57	16166.9	19248.8	10604.7	34.39	364.05	208.8	25407.8	5980.58	7.12	6.39	43038.3	1.23	3.44	0.25	7.12	1.23	1.47	407.78	526.67	5913.77	0.98	2.21	466.49	0.49	0.98	3.93	91.63	19.65	0.74	0.98	0.49
TCGA-DD-A1EJ-01A	TCGA	RNAseq	TCGA-DD-A1EJ	1	TCGA-DD-A1EJ	1	33.0411			1	12385.1	2902.65	305.21	1499.45	1297.51	25240.9	3096.13	380.67	1636.82	7429.54	14807.3	66.02	943.2	171.71	2613.88	8528.25	0.48	72.55	30926.2	4.84	13.06	0.73	0.73	4.11	3.14	187.67	33.98	4126.15	9.67	963.52	1680.84	22.98	2.9	7.5	214.76	70.38	2.42	2.66	1.93
TCGA-DD-A1EJ-11A	TCGA	RNAseq	TCGA-DD-A1EJ	0	TCGA-DD-A1EJ						24740.4	10599.2	11628.2	401.82	1750.13	18461.5	1748.7	264.4	5803.65	16167.2	12238.5	17.45	259.4	148.43	27547.2	2944.58	9.15	8.01	27806.1	0.29	2.29	0.29	36.04	1.86	0.43	442.72	363.78	9335.8	0.86	15.73	1082.91	0.57	1.86	2.14	44.83	15.3	0.57	1	0.29
TCGA-DD-A1EK-01A	TCGA	RNAseq	TCGA-DD-A1EK	1		1	18.3452			1	6920.53	3699.32	4087.79	199.95	157.85	1033.87	362.05	198.6	21888.5	18421.5	19694.9	26.42	725.89	409.97	1889.74	11966.9	0.34	17.46	18189	1.12	8.96	0.67	35.15	0.45	2.91	75.46	333.73	2693.55	4.03	3447.2	405.49	2.46	1.79	0.45	114.64	29.78	0.22	0.22	0
TCGA-DD-A1EL-01A	TCGA	RNAseq	TCGA-DD-A1EL	1	TCGA-DD-A1EL	1	13.6438			1	11474.7	2467.54	1612.17	409.75	1739.94	15513.1	1231.6	191.66	365.18	1845.83	30316.7	28.39	211.38	173.13	5048.27	71750.9	1.58	21.69	24208.5	0.79	0.79	0.39	0.79	1.97	0.79	431.83	97.01	6093.74	4.34	965.8	224	9.46	0.79	7.49	58.37	29.18	0.39	0.39	0.79
TCGA-DD-A1EL-11A	TCGA	RNAseq	TCGA-DD-A1EL	0	TCGA-DD-A1EL						24303.8	10248	12498.4	363.85	1330.15	18346.7	1579.56	239.69	15172.6	11670.4	11483.1	17.24	238.96	121.96	29622.7	449.13	7.79	6.97	32350.2	0.18	0.73	0.73	5.13	1.65	1.1	455.36	445.37	6491.36	2.38	5.69	532.21	0.92	2.02	3.12	51.26	13.94	0.37	0.55	0
TCGA-DD-A39V-01A	TCGA	RNAseq	TCGA-DD-A39V	1	TCGA-DD-A39V	1	21.1397			1	8092.41	3745.14	2399.14	423.47	442.49	3124.98	433.93	204.68	5522.55	7776.28	16921.5	13.86	393.75	187.3	6353.76	48194.8	1.39	24.56	15461.6	0.76	1.89	0.25	1.39	0.13	1.26	151.78	170.36	5032.7	0.76	2875.9	268.8	2.52	1.13	2.39	78.79	4.91	0.38	0.38	0.25
TCGA-DD-A39V-11A	TCGA	RNAseq	TCGA-DD-A39V	0	TCGA-DD-A39V						11312.4	6526.92	6809.95	414.11	572.05	4545.47	712.95	209.82	14405.9	22085.2	19878	21.49	332.3	240.98	18524.6	805.5	2.46	11.2	32588.7	0.77	4.45	0.15	9.52	0.77	2.3	367.14	533.22	4806.01	1.84	42.67	573.43	1.23	2	1.38	100.46	39.14	0.31	0.15	0.31
TCGA-DD-A39W-01A	TCGA	RNAseq	TCGA-DD-A39W	1	TCGA-DD-A39W	1	27.189			1	9052.85	5682.76	225.39	622.92	2748.09	6051.98	1006.14	322.2	17350.6	15742	23566	58.51	676.03	308.13	7160.39	34808.5	0.38	57.88	76109.8	0.88	0.5	0.75	0.13	0.63	0.88	974	179.49	6174.84	1.38	24.74	4437.92	0.38	0.25	1	106.16	8.66	0.38	0.38	0.75
TCGA-DD-A39W-11A	TCGA	RNAseq	TCGA-DD-A39W	0	TCGA-DD-A39W						8803.03	7866.12	6626.23	344.68	445.19	3100.48	611.34	260.02	5691.33	19531.1	18030	27.16	325.21	205.54	16994.9	721.66	2.87	5.89	43011.5	0.45	1.51	0.15	34.56	1.66	0.75	365.51	564.33	6793.59	1.66	0.6	616.17	0.6	2.11	0.91	65.72	16.15	0.45	0.91	0.15
TCGA-DD-A39X-01A	TCGA	RNAseq	TCGA-DD-A39X	1	TCGA-DD-A39X	1	55.6932			0	9513.01	9978.46	5333.73	545.7	1251.47	2592.82	756.63	227.44	9143.8	5671.16	13289.7	35.69	305.21	289.76	18569.1	9049.25	5.86	46.87	45200.2	1.6	0.8	1.07	26.63	0.53	1.6	793.65	374.85	7749.04	2.66	4.26	431.18	1.33	1.86	1.33	66.98	41.01	0.27	1.07	0.53
TCGA-DD-A39X-11A	TCGA	RNAseq	TCGA-DD-A39X	0	TCGA-DD-A39X						9061.31	6015.42	8279.31	340.58	498.49	3148.58	627.97	190.49	11240.1	28765.7	17278.4	19.95	242.35	159.24	22158.5	427.01	3.08	5.65	64167.2	0	2.16	0.17	91.75	0.17	1.5	320.47	672.18	6744.95	0.17	16.95	600.55	0.17	2.16	0.5	52.28	23.94	0.66	0.17	0.33
TCGA-DD-A39Y-01A	TCGA	RNAseq	TCGA-DD-A39Y	1		1	5.62192			1	6179.01	4889.25	1605.67	829.93	658.33	4086.71	1091.45	306.88	1029	5928.44	44256.6	50.73	1247.29	323.79	22078.1	3307.8	2.11	32.47	22221.5	9.61	3.84	6.73	3.27	1.92	2.88	225.98	158.24	5601.58	6.15	2375.26	571.09	3.07	2.88	1.92	120.67	27.86	1.35	0.77	0.58
TCGA-DD-A39Z-01A	TCGA	RNAseq	TCGA-DD-A39Z	1	TCGA-DD-A39Z	1	19.7589			1	10691.5	5683.63	2309.68	694.25	469.99	7165.97	960.1	167.23	4622.72	12458.2	17995.8	26	534.73	245.9	10163.1	19421.6	0.67	15.43	48775.9	1.01	1.51	0.5	1.01	0.34	1.51	140.22	295.71	5425.66	2.18	6.04	125.46	0.34	2.68	1.17	75.73	3.35	0.5	0.5	0.34
TCGA-DD-A39Z-11A	TCGA	RNAseq	TCGA-DD-A39Z	0	TCGA-DD-A39Z						9578.54	8857.57	4729.75	461.02	720.06	4394.4	569.06	251.35	5510.88	14242.3	22931.5	32.06	365.8	269.14	21917.3	1521.55	3.13	14.11	39148.1	0.64	3.05	0.64	88.48	1.12	2.24	558.64	701.86	5134.66	1.44	0	1127.69	0.48	3.53	0.48	113.33	14.43	0.32	0.8	0.64
TCGA-DD-A3A0-01A	TCGA	RNAseq	TCGA-DD-A3A0	1		1	25.8082			1	9194.12	14561	3375.6	503.85	314.87	2467.16	910.86	336.31	24218.8	8394.86	11479.2	17.15	911.41	133.64	8149.57	139665	2.84	16.88	22629.1	1.25	0.69	1.25	3.87	0.28	1.66	243.76	499.63	3456.8	5.26	227.3	356.51	0.55	1.38	1.38	116.14	3.6	0.14	0	0.42
TCGA-DD-A3A1-01A	TCGA	RNAseq	TCGA-DD-A3A1	1	TCGA-DD-A3A1	1	7.66027			1	4994.44	2295.65	1023.19	580.93	113.1	4023.78	890.56	161.21	2206.17	7264.76	16540.7	29.12	425.57	186.6	1028.69	7950.26	0.09	25.92	34038.5	0.53	1.95	0.53	0.18	3.2	2.13	39.41	186.6	1706.91	0.89	60.9	154.29	4.97	1.07	0.71	84.78	3.02	0.36	0.89	1.07
TCGA-DD-A3A1-11A	TCGA	RNAseq	TCGA-DD-A3A1	0	TCGA-DD-A3A1						8709.78	9289.2	7601.79	436.29	530.88	2669.19	868.08	295.36	11008.9	15097.2	14261.7	24.9	332.71	182.44	31117.9	4475.13	3.46	10.89	40017.8	0.35	3.8	0.17	90.27	2.08	1.73	671.99	792.52	8107.25	1.73	1.04	776.95	1.73	5.53	2.08	66.49	29.22	0.86	0.86	0.35
TCGA-DD-A3A2-01A	TCGA	RNAseq	TCGA-DD-A3A2	1	TCGA-DD-A3A2	1	70.0603			0	8952.13	7587.79	9245.68	758.48	341.13	2568.78	520.77	215.33	20027.7	11266.5	20719.6	6.05	690.13	291.54	6301.29	1323.4	1.21	77.42	55606.5	0.6	4.84	1.21	3.63	1.21	0.6	251.62	870.37	4266.58	5.44	2830.08	387.71	0	1.81	1.21	240.43	151.21	0	0	0
TCGA-DD-A3A2-11A	TCGA	RNAseq	TCGA-DD-A3A2	0	TCGA-DD-A3A2						8096.25	8793.83	8335.65	409.1	526.94	2069.21	558.78	202.22	16159	22337	18393.7	26.77	251.1	152.12	27114.3	2388.86	3.35	6.49	36598.9	0.61	0.61	0.2	199.17	0.61	0.81	541.74	821.23	7340.19	1.22	10.14	897.29	0.61	3.04	1.42	54.56	17.65	1.01	0.2	0
TCGA-DD-A3A3-01A	TCGA	RNAseq	TCGA-DD-A3A3	1	TCGA-DD-A3A3	1	17.589			1	5777.45	2637.95	98.65	289.3	599.89	4449.47	568.61	164.18	220.82	6081.07	21539.2	32.76	477.91	298.93	2141.35	13368.6	1.57	98.47	29011	1.67	3.7	1.85	9.44	1.11	0.74	201.2	14.34	2680.16	1.3	0.93	261.17	0.37	3.7	1.85	74.5	15.92	0.19	0.37	0.56
TCGA-DD-A3A3-11A	TCGA	RNAseq	TCGA-DD-A3A3	0	TCGA-DD-A3A3						11021.4	12138.1	8459.39	499.4	619.31	3004.99	811.52	315.26	8923.27	30341	12188.6	32.24	389.95	178.1	48813.5	3436.63	5.04	7.56	25733.3	0.5	2.02	0	219.16	0.38	2.39	700.68	763.28	12257.6	1.01	1.89	1125.89	0.88	4.91	1.51	52.59	24.81	0.38	0.76	0.13
TCGA-DD-A3A4-01A	TCGA	RNAseq	TCGA-DD-A3A4	1	TCGA-DD-A3A4	1	20.1205			1	7339.08	2408.2	4109.16	362.21	334.88	4058.22	692.02	216.62	8219.09	32632.8	6507.4	15.61	199.84	153.78	5556.81	9589.07	18.54	5.85	37225.2	0.39	2.73	0	0	0.78	0.39	131.53	185.4	6075.53	5.85	0.78	140.51	0.39	1.56	0.39	256.63	5.07	0.78	0.78	0.78
TCGA-DD-A3A4-11A	TCGA	RNAseq	TCGA-DD-A3A4	0	TCGA-DD-A3A4						12996.6	11907.5	6595.89	484.02	899.82	4138.44	867.46	348.93	6616.93	23708.2	17413	24.81	338.95	193.07	37988.5	1323.17	1.89	11.33	23446.6	0.27	3.51	0.81	54.74	1.08	0.54	649.59	466.63	8841.53	0.81	14.29	2017.79	0.54	3.24	1.08	49.89	18.34	0	0.54	1.08
TCGA-DD-A3A5-01A	TCGA	RNAseq	TCGA-DD-A3A5	1	TCGA-DD-A3A5	1	102.74			0	7495.26	4231.49	7300.5	93.98	622.44	1301.08	201.12	122.14	42171.7	17970	11555.5	12.11	538.86	305.23	6638.32	852.64	4.61	35.01	14874.5	0.79	2.37	1.05	1.58	0.26	1.05	233.1	818.35	3990.1	5.26	146.63	558.21	1.45	1.45	1.18	145.44	5.4	0.26	0.66	0
TCGA-DD-A3A5-11A	TCGA	RNAseq	TCGA-DD-A3A5	0	TCGA-DD-A3A5						6402.04	7758.07	4178.01	362.58	415.34	2505.81	580.65	169.71	16133.4	24712.2	16073.9	22.28	292.82	191.69	16747.8	806.64	1.47	10.85	40601.5	0.88	2.34	0	33.41	1.47	2.64	355.54	672.54	5185.72	1.47	33.12	735.12	0.29	3.52	0.59	66.68	14.66	0.59	0.59	0.29
TCGA-DD-A3A6-01A	TCGA	RNAseq	TCGA-DD-A3A6	1	TCGA-DD-A3A6	1	107.112			0	10470.3	4429.48	11734	612.98	1560.74	6104.89	623.13	967.07	34574.9	6834.14	22205.5	51.21	322.78	567.91	21811.2	15196	12.29	26.24	32.58	1.46	1.37	0.39	0.29	0.98	2.44	792.86	1093.54	7938.52	1.17	0.39	53.55	1.37	4	0.98	91.35	61.55	0.39	0.29	0.29
TCGA-DD-A3A6-11A	TCGA	RNAseq	TCGA-DD-A3A6	0	TCGA-DD-A3A6						8068.44	10317.2	9500.89	392.98	276.1	1952.97	564.59	174.98	19083.3	22896	11745.3	13.06	279.25	155.39	18515.8	1246.28	3.72	8.56	47153.8	0.9	1.8	0.23	37.83	1.13	0.9	516.62	962.18	4298.46	1.58	0.68	473.38	0.45	4.73	0.9	54.95	18.24	0.68	0.23	0
TCGA-DD-A3A7-01A	TCGA	RNAseq	TCGA-DD-A3A7	1		1	13.7753			1	4277.87	2889.67	402.86	427.31	202.01	2252.88	495.23	236.75	1630.06	6962.69	12791.1	45.02	320.58	114.49	16025.6	9801.71	0.68	40.17	13580.5	0.58	2.91	0.58	0.78	2.72	1.75	91.79	121.67	2854.55	2.52	1149.77	388.89	0.39	1.55	0.19	44.05	9.31	0	0.19	0.78
TCGA-DD-A3A8-01A	TCGA	RNAseq	TCGA-DD-A3A8	1	TCGA-DD-A3A8	1	0.361644			1	5933.74	3328.26	4961.97	352.79	247.5	1934.88	417.4	125.46	27366.5	14652.6	33364.8	7.52	223.23	471.41	6139.65	36831.7	0	12.31	36563	0.34	0.34	0	0	0.34	1.03	122.38	672.25	5500.38	1.03	1034.44	33.16	0	2.73	1.03	83.58	220.49	1.03	0.68	0
TCGA-DD-A3A8-11A	TCGA	RNAseq	TCGA-DD-A3A8	0	TCGA-DD-A3A8						8574.06	4461.77	6401.32	389.22	392.32	2821.19	660.75	168.14	24378.8	24325.2	18621.5	19.33	302.26	244.09	14004.1	634.66	1.26	11.21	33126.5	0.39	3.87	0.19	11.6	0.19	0.97	294.91	631.76	3454.89	0.97	1.55	382.85	0.39	1.74	0.77	112.57	41.55	0.97	0.58	0.19
TCGA-DD-A3A9-01A	TCGA	RNAseq	TCGA-DD-A3A9	1		1	30.6082			1	8099.69	6844.43	1559.94	389.72	827.69	3313.47	426.32	318.62	3599.22	3288.6	31220.6	15.83	206.44	114.57	20684.6	32005.5	5.68	20.91	4800.06	0.75	1.05	0.45	9.86	0.6	0.9	613.64	231.68	5415.49	3.29	0.6	155.2	0.9	1.05	1.05	53.4	18.07	0.3	0.45	0.45
TCGA-DD-A4NA-01A	TCGA	RNAseq	TCGA-DD-A4NA	1		0	33.1397				2649.82	1861.62	95.03	356.52	1686.79	1914.28	273.67	356.33	283.58	1336.85	22386.2	10.28	153.12	87.61	20025.7	9512.27	1.52	7.05	225.11	0.19	0.38	0.38	3.43	61.7	0.57	1568.14	32	1527.01	7.81	0.57	160.36	3.24	0.95	2.09	24.19	18.66	0.38	1.71	0.19
TCGA-DD-A4NB-01A	TCGA	RNAseq	TCGA-DD-A4NB	1		0	32.5151				7776.57	5971.87	1508.61	412.86	1218.41	4292.64	664.36	386.93	8936.4	5740.74	24578	22.23	188.94	119.78	38015.7	2134.28	7.82	5.76	8575.4	1.23	1.65	0.41	79.03	1.65	0.41	814.2	480.16	7107.13	2.88	1.23	1235.29	0.82	2.06	2.06	295.34	9.88	0.82	0.82	0.82
TCGA-DD-A4ND-01A	TCGA	RNAseq	TCGA-DD-A4ND	1		0	90.2795			0	5818.5	7934.87	2068.27	710.33	848.55	2558.14	502.35	368.28	6239.36	4252.84	34920.6	17.92	174.38	99.19	42168.8	19520.2	27.2	27.2	16811.1	1.92	5.76	1.28	29.76	1.92	1.6	981.98	523.15	5448.72	8	1.28	1053.33	2.24	1.6	1.28	62.87	17.6	0.64	0.96	0.64
TCGA-DD-A4NE-01A	TCGA	RNAseq	TCGA-DD-A4NE	1		1	21.6986			1	6173.53	6369.27	620.03	474.9	499.07	2201.35	832.57	337.38	1491.53	3452.51	24965.3	50.12	402.27	102.17	9226.44	633.15	5.22	15.96	9973.1	0.45	0.6	0.3	0.45	1.19	0.6	255.35	100.83	6716.8	17.45	1.19	300.1	0.45	2.09	2.83	65.7	28.49	0.3	0.45	0.3
TCGA-DD-A4NF-01A	TCGA	RNAseq	TCGA-DD-A4NF	1		0	30.9699				4222.78	2722.71	3026.82	396.39	349.74	1860.86	681.63	157.28	5843.6	7117.14	27167.4	10.71	160.08	323.23	11039.5	44869.1	0.76	16.31	35049.1	0	0.51	0.25	0.25	2.55	0.51	330.37	485.35	12653.6	0.76	2239.91	148.36	1.02	1.53	2.29	45.5	186.6	0	0.51	1.02
TCGA-DD-A4NG-01A	TCGA	RNAseq	TCGA-DD-A4NG	1		1	26.3671			1	3495.55	1774.98	723.23	215.11	368.06	1233.5	502.96	154.38	3202.53	5974.86	33573.8	6.87	247.47	181.88	10254.1	68887.9	1.29	7.73	20377	0	0.86	0	1.72	0.86	0.57	261.51	132.47	5539.49	1.72	123.45	149.23	0.86	1.72	2.86	23.49	6.59	0	0.29	0.29
TCGA-DD-A4NH-01A	TCGA	RNAseq	TCGA-DD-A4NH	1		0	30.1479				5495.35	4657.66	1030.38	685.06	386.71	4882.62	932.04	357.57	1822.29	3872.94	27560.3	17.03	583.92	128.02	10232.6	21085.4	2.33	12.64	8004.7	0.67	1.33	0.53	7.05	7.45	0.27	253.1	149.04	2824.59	7.45	0.4	259.62	0.27	2	1.73	52.56	10.11	0.4	0.53	1.06
TCGA-DD-A4NI-01A	TCGA	RNAseq	TCGA-DD-A4NI	1		0	26.8274				5144.16	3525.36	2434.4	366.57	412.54	2239.81	723.41	197.03	6719.66	8304.77	24932.5	19.46	259.06	194.11	11535.9	3220.81	5.96	8.03	58581.6	0.73	0.97	0.24	1.7	0.49	1.22	328.87	471.29	6612.39	4.62	3.16	221.35	0.24	0.73	1.95	66.65	10.7	0.24	0.49	0.49
TCGA-DD-A4NL-01A	TCGA	RNAseq	TCGA-DD-A4NL	1		0	56.2521			0	5739.39	7126.73	2577.91	474.27	649.64	2073.32	537.56	265.48	5693.82	3145.14	33418.8	14.94	158.24	143.29	31468.1	39123.6	4.62	7.47	25482.4	0.88	0.44	0	29.45	0.88	4.4	650.52	490.53	6674	7.03	0.44	528.77	0.44	0.88	1.32	42.86	33.84	0.44	1.76	0
TCGA-DD-A4NN-01A	TCGA	RNAseq	TCGA-DD-A4NN	1		1	29.5562			1	8891.13	9952.77	781.41	1544.53	719.22	4854.93	990.91	497.04	2510.81	5131.86	140110	61.95	622.89	748.24	10172.3	3734.39	42.44	70.24	11737.8	7.8	2.44	3.17	6.34	1.71	1.46	502.65	107.92	9894.73	19.27	2.68	405.58	0.49	1.71	4.63	116.7	22.93	2.19	0.98	1.95
TCGA-DD-A4NO-01A	TCGA	RNAseq	TCGA-DD-A4NO	1		0	73.8082			0	7273.48	2707.32	3015.61	305.16	504.29	5053.52	480.51	302.21	1707.03	3673.77	31965.8	14.38	153.04	165.95	8690.6	38248.4	0.74	22.31	19033.7	1.11	0.74	0.55	65.27	0.18	0.37	290.59	201.81	4859.46	2.03	604.6	300.73	0.55	0.37	2.95	38.08	2.77	0.18	0.37	0.18
TCGA-DD-A4NP-01A	TCGA	RNAseq	TCGA-DD-A4NP	1		0	108.756			0	6105.02	4541.38	3026.74	268.49	424.39	3715.28	602.95	166.09	10493.2	8500.7	23172.6	22.67	162.77	151.82	17406.2	1383.97	1.91	9.93	40214.7	0.25	2.8	0.25	55.79	1.27	1.27	296.76	546.53	6737.18	1.53	4.59	187.23	0.25	2.29	1.27	34.64	25.73	0.51	1.27	0.25
TCGA-DD-A4NQ-01A	TCGA	RNAseq	TCGA-DD-A4NQ	1		1	12.263			1	4533.16	4509.5	2373.66	980.63	772.18	3075.07	804.82	269.63	3109.13	1793.2	32307.3	36.71	449.11	125.23	6669.82	19763.9	3.67	39.57	15714.5	1.22	4.08	0.82	0	13.46	2.86	435.25	202.73	4104.85	24.88	710.59	366.72	4.08	3.67	6.53	249.64	12.24	0.41	0.82	1.22
TCGA-DD-A4NR-01A	TCGA	RNAseq	TCGA-DD-A4NR	1		1	0.29589			1	5462.93	2953.23	125.17	311.1	497.95	3985.86	492.51	388.2	1479.34	4832.56	46217.2	94.33	425.39	187.75	6002.6	32832.9	1.81	48.07	16976.5	0	2.72	0.91	0	1.81	3.63	181.4	92.97	3254.36	18.14	682.98	368.25	2.72	1.81	2.72	57.14	16.33	0.91	0.91	0
TCGA-DD-A4NS-01A	TCGA	RNAseq	TCGA-DD-A4NS	1		1	80.7452			0	13033.3	12219.2	3784.66	460.91	1674.5	5370.08	754.48	460.91	16576.9	6887.69	32832.8	23.08	236.23	134.52	65592.5	19770.5	28.67	5.77	13484.3	0	1.08	0.36	22	1.44	1.08	1128.11	492.65	5372.6	2.16	134.88	1145.42	1.08	2.89	1.08	38.41	19.48	0	0.36	0
TCGA-DD-A4NV-01A	TCGA	RNAseq	TCGA-DD-A4NV	1		0	78.8384			0	16613.7	9085.48	4085.79	410.8	1301.45	10033.5	966.05	316.03	8696.52	10524.7	40129.1	23.96	328.36	277.62	22109.8	9747.48	10.22	4.93	20670.6	0.7	0.7	1.06	3.88	1.41	0.7	475.27	422.25	4965.87	2.11	9.16	384.37	0.7	0.35	1.76	184.61	11.98	0.35	0.7	0.7
TCGA-DD-A73A-01A	TCGA	RNAseq	TCGA-DD-A73A	1		0	23.9342				7314.68	4178.66	2085.44	301.77	354.45	6293.72	829.32	158.78	2617.37	15555.5	16540	10.2	530.47	218.98	3403.23	545.76	0.36	17.24	36823.3	0.73	1.46	0.24	0	0.73	1.46	96.38	236.83	5415.84	5.83	34.96	117.02	0.49	0.97	2.43	88.86	4.13	0.49	0.24	0.24
TCGA-DD-A73B-01A	TCGA	RNAseq	TCGA-DD-A73B	1		1	9.30411			1	10159.7	2127.65	1410.78	611.68	295.29	9933.26	695.09	190.94	14513	17189.8	20846.1	8.37	552.05	345.03	2865.78	18295.8	0.33	14.4	19585.8	0.17	1	0.5	2.51	0	1.51	51.75	162.13	3504.26	2.18	7.37	111.05	0	0.17	1	132.9	3.35	0	0.17	0
TCGA-DD-A73C-01A	TCGA	RNAseq	TCGA-DD-A73C	1		0	23.0466				17121.6	15378.2	6270.19	629.76	742.21	10653.3	886.88	383.27	16198.6	25295.4	21802.2	43.88	1023.66	456.64	11468.7	19434.8	2.57	33.6	17747.8	1.37	3.09	0.34	0	1.03	1.03	254.72	556.05	7494.4	5.83	21.6	267.4	0.34	1.03	1.71	203.12	51.77	1.37	0.69	0
TCGA-DD-A73D-01A	TCGA	RNAseq	TCGA-DD-A73D	1		0	22.7836				8854.92	1263.28	3183.87	308.19	176.1	4229.86	628.79	61.55	36108.5	25668.9	18928.1	4.06	166.11	231.5	3077.45	31101	0.16	10.42	27198.7	0.33	0.33	0.11	0	0.11	0.33	53.32	420.43	3080.63	1.87	1.97	45.2	0	0.33	1.1	66.71	2.85	0.66	0.11	0
TCGA-DD-A73E-01A	TCGA	RNAseq	TCGA-DD-A73E	1		0	1.44658				10880.7	3605.69	3857.65	298.57	586.17	7232.56	761.35	82.87	11066.9	9304.12	11482.5	28.64	415.56	184.02	4225.08	16550.8	0.61	6.7	8823.06	0	0.91	0	0	0	0.61	84.09	430.49	4124.54	1.83	1842.61	221.19	0.3	0.3	1.22	73.12	1.52	0.91	0	0
TCGA-DD-A73F-01A	TCGA	RNAseq	TCGA-DD-A73F	1		0	35.6712				4708.88	1890.02	1656.12	92.84	196.77	1052.58	261.35	130.98	6726.79	12430.8	15778.5	12.92	651.67	261.56	3586.1	19154.9	1.21	10.29	24017.5	0.61	3.43	0.2	0.61	0.2	2.02	61.55	276.59	2817.98	7.06	11.1	231.08	0.61	3.03	1.01	77.2	4.84	0.2	0	0.2
TCGA-DD-A73G-01A	TCGA	RNAseq	TCGA-DD-A73G	1		0	114.345			0	6540.62	5820.2	506.15	674.46	732.41	5151.8	401.32	285.77	3122.53	7954.73	20903.4	9.69	527.6	420.52	10041	32253	2.94	21.28	7834.25	0.69	5.02	1.04	19.89	0.35	2.25	311.02	141.33	4962.38	6.05	17.99	529.5	0.17	1.56	2.25	90.82	16.78	0.86	0	0.86
TCGA-DD-AA3A-01A	TCGA	RNAseq	TCGA-DD-AA3A	1		1	13.4795			1	6585.84	12890	431.71	442.46	2292.48	3271.78	526.31	339.26	1209.34	2284.74	10964.4	29.45	1137.96	90.3	31950.9	2021.59	3.33	22.57	396.45	2.36	1.29	1.29	5.16	4.3	0.86	986.39	85.03	3431.31	13.33	1.29	1764.89	6.02	1.07	1.07	109.11	22.57	0	0.64	0.86
TCGA-DD-AAC8-01A	TCGA	RNAseq	TCGA-DD-AAC8	1		1	0.526027			1	6581.27	2792.18	1198.84	474.36	500.87	4966.72	670.04	161.59	4094.07	4366.28	37667.8	5.68	157.01	171.69	6180.08	24785.2	0.32	16.25	24626.7	0.79	0.79	0.32	0	0.47	1.1	233.39	179.34	3975.24	0.47	926.31	81.43	1.89	1.58	2.21	41.74	80.16	0.16	0.47	0.32
TCGA-DD-AAC9-01A	TCGA	RNAseq	TCGA-DD-AAC9	1		0	11.4082				8981.09	7906.18	1847.48	249.04	965.64	5590.29	496.53	205.1	5973.77	8042.52	10528.2	4.76	205.8	140.19	9807.1	983.41	8.18	6.58	16528	0.28	1.82	0.14	15.53	0.28	0.7	273.38	224.83	2765.69	0.7	604.26	406.15	0.14	1.26	0.56	61.7	6.72	0.14	0.56	0
TCGA-DD-AACA-01A	TCGA	RNAseq	TCGA-DD-AACA	1		0	75.6493			0	9328.61	2275.09	2530.29	421.2	632.09	4709.9	704.84	111.25	12169.5	11046.8	16946.2	5.8	458.35	276.87	6707.26	3613.18	3.19	10.64	38896	0	0.58	0	0	0.19	1.16	183.42	239.81	6295.15	0.77	63.85	245.33	1.74	1.74	1.55	86.87	7.55	0.19	0	0.19
TCGA-DD-AACB-01A	TCGA	RNAseq	TCGA-DD-AACB	1		0	76.4055			0	7132.03	4928.93	1220.89	352.6	2504.34	4978.57	574.46	218.25	2711.74	9564.22	51071.9	10.13	222.59	412.27	5237.59	21451	1.81	43.4	15528	1.45	0.72	0.9	1.63	0.36	0.18	919.64	114.1	3564.84	3.44	2737.59	4560.06	6.51	0.9	3.44	84.17	142.85	1.45	0.36	0.54
TCGA-DD-AACC-01A	TCGA	RNAseq	TCGA-DD-AACC	1		1	55.3973			0	12593.8	9161.36	1523.18	517.72	961.24	10143.1	1058.13	430.63	5842.59	8039.79	27664.2	8.65	322.4	167.45	15194.7	5019.58	7.59	14.61	17269.4	0.58	1.73	0	4.04	0.96	2.11	326.24	218.68	5299.49	1.92	0.58	8759.56	1.54	2.11	2.69	93.24	20.19	0	0.19	0.19
TCGA-DD-AACD-01A	TCGA	RNAseq	TCGA-DD-AACD	1		1	12.526			1	7088.25	3365.51	674.23	368.05	998.31	6841.72	609.06	218.65	1264.23	3993.25	29621.8	17.12	332.25	308.71	8621.06	18567.8	2.14	25.09	53123	0.97	2.72	1.17	152.9	0.58	1.56	287.71	102.22	5230.45	4.09	1480.35	277.01	0	2.33	4.47	87.63	5.45	0.58	0.19	0.58
TCGA-DD-AACE-01A	TCGA	RNAseq	TCGA-DD-AACE	1		0	71.8027			0	9374.17	6060.33	2312.8	598.64	890.8	3717.34	1330.95	150.62	29437.1	8245.23	44901.6	8.88	390.48	395.73	13975.1	11315.7	3.33	3.03	15484.4	0.61	1.62	1.01	0	0.4	1.62	391.29	569.57	7329.29	2.22	277.62	132.45	1.82	1.01	0.81	92.98	4.24	0	0.2	0.61
TCGA-DD-AACF-01A	TCGA	RNAseq	TCGA-DD-AACF	1		1	12			1	16315.9	14603.2	2605.19	559.53	592.97	9891.08	903.38	348.25	12650.9	14283.5	19731.9	71.69	1216.98	460.4	1846.6	18454.2	0.4	23.83	53308.4	0.4	0.6	0.2	0	1	0.6	111.75	238.01	7295.7	4.01	2.2	197.46	1	1.2	8.01	134.98	12.22	0.4	0.4	0.6
TCGA-DD-AACG-01A	TCGA	RNAseq	TCGA-DD-AACG	1		1	15.4192			1	5439.85	1282.67	107.39	108.25	361.23	1171.69	163.96	85.57	2643.74	6203.75	56128.7	9.76	837.03	455.7	2671.02	14781.9	0.86	68.05	25183.1	4.02	6.32	0.29	0.86	2.58	1.15	126.06	34.74	2554.44	12.92	5.17	1166.09	2.3	0.86	3.16	149.6	20.39	0.57	0.57	1.44
TCGA-DD-AACH-01A	TCGA	RNAseq	TCGA-DD-AACH	1		1	6.41096			1	15809.3	6900.55	6148.14	370.44	803.83	8066.71	613.56	161.36	2343.22	2725.37	19535	12.7	332.26	141.55	28437.5	6193.16	2.88	6.21	7609.74	0.63	0.36	0.36	1.26	0.72	0.9	151.81	256.31	2476.13	3.06	157.04	219.26	0.81	2.79	2.25	70.64	7.38	0.27	0.09	0.36
TCGA-DD-AACI-01A	TCGA	RNAseq	TCGA-DD-AACI	1		0	53.1945			0	6527.9	3460.03	311.28	246.31	530.69	5295.64	506.48	167.03	907.08	2735.19	17166.9	13.87	192.23	143.82	4675.13	9273.12	4.67	10.48	13880	0.14	0.85	0	0.42	1.84	1.27	158.82	53.93	3145.07	1.13	50.96	124.85	0	0.99	4.25	46.08	4.11	0.42	0.28	0.28
TCGA-DD-AACJ-01A	TCGA	RNAseq	TCGA-DD-AACJ	1		0	69.1068			0	4351.55	1432.34	690.83	175.28	273.84	2683.86	439.29	72.83	486.86	8800.82	10398.7	4.05	153.45	103.55	2186.95	15847.1	0.08	6.24	23683	0.94	1.09	0.31	0.31	0.16	0.16	74.85	101.91	3039.03	0.47	4.05	122.88	0.16	0	2.34	30.02	11.85	0.47	0.62	0.16
TCGA-DD-AACK-01A	TCGA	RNAseq	TCGA-DD-AACK	1		0	0.29589				6729.18	2075.47	782.16	85.64	493.9	1550.07	158.77	100.36	1285.71	6953.09	22904.6	5.7	335.91	297.45	3261.77	10455.7	0.79	25.01	25124.1	0.16	1.9	0.32	0	0.32	1.42	125.53	111.6	4660.51	3.48	21.69	66.49	0.95	0.79	3.17	103.53	14.56	0.47	0.16	0.79
TCGA-DD-AACL-01A	TCGA	RNAseq	TCGA-DD-AACL	1		1	3.51781			1	3768.42	2220.57	594.41	280.82	629.92	2478.17	394.45	293.38	987.77	5426.18	77339.6	43.16	978.48	423.41	3745.93	41305.5	0.41	54.09	28446.2	4.64	5.74	0	41.52	4.92	7.1	318.51	108.04	5663.02	9.01	399.92	7872.39	3.28	3	4.64	155.43	40.43	0.27	0.27	1.37
TCGA-DD-AACM-01A	TCGA	RNAseq	TCGA-DD-AACM	1		0	58.1589			0	11924	8116.11	1052.56	409.85	2146.08	8974.51	710.27	258.54	5458.02	4206.51	29652.4	5.71	398.99	193.93	14142.2	59222.4	11.5	9.39	17697.9	1.01	2.49	1.47	36.63	0.74	1.56	463.14	175.89	2788.42	4.33	3.31	1153.99	0.92	1.01	2.02	113.25	42.15	0.37	0.37	0.28
TCGA-DD-AACN-01A	TCGA	RNAseq	TCGA-DD-AACN	1		0	42.8055			0	19477.2	13250	5381.54	1136.41	1133.97	7647.31	871.56	263.22	9184.04	12721.9	38879.7	10.71	568.48	544.2	13336	50412.8	4.81	37.16	12649.3	3.25	0.41	0.95	4.61	0.14	0.95	438.02	345.47	6521.75	5.97	1.08	628.69	0.27	1.49	3.53	168.29	101.44	0.54	0.54	0.81
TCGA-DD-AACO-01A	TCGA	RNAseq	TCGA-DD-AACO	1		0	61.6767			0	9808.29	7943.2	4298.83	465.38	459.68	3722.81	585.01	201.58	4547.95	10438.5	18832.3	15.78	563.1	202.23	8896.96	15576.1	1.64	28.7	17358.6	0.44	0.88	0.22	0.44	0.22	1.1	174.63	203.55	4317.24	3.72	1.75	303.02	0	1.97	2.85	123.25	12.71	0	0.66	0
TCGA-DD-AACP-01A	TCGA	RNAseq	TCGA-DD-AACP	1		0	13.6438				4965.91	2447.29	565.12	167.48	1140.69	2587.27	268.11	92.1	1396.79	3138.98	47230.7	7.66	1286.06	291.44	1978.1	19873.6	0.78	64.59	15592.2	5.57	2.61	0.87	1.22	3.83	2.61	350.46	80.17	2860.08	14.28	512.89	86.18	0	3.13	0.87	222.58	7.66	1.92	0.52	1.57
TCGA-DD-AACQ-01A	TCGA	RNAseq	TCGA-DD-AACQ	1		1	14.2027			1	9408.42	9387.86	1511.37	603.98	302.27	6919.25	1489.57	257.97	1499.4	11278.9	33619.9	10.54	814.51	241.31	3929.84	65453.6	1	14.53	35135.7	0.57	0.57	0.85	0.85	1.28	0.71	95.87	140.6	6063.71	13.11	0.85	148.15	0.43	1	2.99	71.15	1.14	0.71	0.14	0.57
TCGA-DD-AACT-01A	TCGA	RNAseq	TCGA-DD-AACT	1		0	51.3534			0	7649.72	5341.38	1727.88	513.3	561.21	5025.17	614.94	193.44	5088.38	6305.78	24809.4	5.83	366.3	271.77	15092.6	1553.74	2.64	24.77	15030.7	0.18	4.01	2.19	2.91	0	1.64	214.94	264.76	4154.67	2	161.02	762.3	0.36	1.09	0.73	87.8	6.92	0.55	0	0.18
TCGA-DD-AACU-01A	TCGA	RNAseq	TCGA-DD-AACU	1		0	51.5178			0	7419.44	6978.45	1071.43	204.74	726.14	2330.05	448.37	151.46	6120.3	4883.49	25845.2	8.22	355.25	262.76	11009.2	3563.69	4.19	19.45	40187.6	2.21	0.95	0.47	1.42	0.16	1.26	316.67	186.63	6135.31	11.22	3.64	626.86	3.32	0.79	2.85	59.84	3.64	0.63	0.16	0.32
TCGA-DD-AACV-01A	TCGA	RNAseq	TCGA-DD-AACV	1		0	50.3342			0	20928.4	10035.3	8654.51	617.41	397.02	7961.15	1221.91	179.03	5077.63	10440.8	37062.4	8.1	564.01	332.02	3939.98	28519.6	0.66	37.64	29258.5	0.44	0.66	0.22	1.09	0.44	0.22	102.65	398.55	1953.57	8.32	653.96	105.49	7.44	1.53	3.72	187.02	1.31	0.66	0.88	0.22
TCGA-DD-AACW-01A	TCGA	RNAseq	TCGA-DD-AACW	1		0	46.8164			0	16925	7512.7	8000.3	1825.72	374.5	11648.6	795.35	195.64	19377.8	11194.6	55740.3	17.39	959.22	489	2711.6	433.85	1.2	57.55	26190.3	7.99	3.6	0.6	23.58	0.6	1.6	84.73	359.01	4211.98	6.59	1.8	3766.74	0	0.4	1.6	263.79	7.19	1.8	1.4	0.8
TCGA-DD-AACX-01A	TCGA	RNAseq	TCGA-DD-AACX	1		0	5.58904				5566.35	2471.83	1008.29	310.33	186.53	3389.81	593.61	113.02	3328.66	14880.8	9939.6	2.11	479.54	194.77	1474.73	11454.1	0.53	8.24	25910	0	4.01	0.42	1.06	0.21	2.32	39.29	207.98	2226.36	2.53	1604.86	79.64	0.21	3.17	1.48	65.38	42.04	0	0.21	0.63
TCGA-DD-AACY-01A	TCGA	RNAseq	TCGA-DD-AACY	1		0	47.6712			0	17638.2	6539.88	3976.91	329.99	831.12	8401.63	721.44	182.87	1185.51	5271.44	14963	15.13	269.67	333.02	6205.72	13038.7	4.35	7.75	32929.3	0.57	0.57	0.19	0.19	1.13	0.57	231.28	176.91	4199.49	0.95	115.92	123.49	0	1.13	1.7	85.38	5.11	0.19	0.19	0.19
TCGA-DD-AACZ-01A	TCGA	RNAseq	TCGA-DD-AACZ	1		1	5.62192			1	3837.09	2533.66	156.4	266.86	315.9	3031	442.36	309.19	681.1	4952.99	46566.5	25.29	513.34	198.73	2722.84	12592.4	1.42	44.65	19520.6	1.03	5.16	0.52	0.77	3.61	3.36	91.62	40.13	6392.86	5.68	1254.83	363.13	5.94	2.58	3.1	123.24	19.36	1.29	2.58	2.06
TCGA-DD-AACS-01A	TCGA	RNAseq	TCGA-DD-AACS	1		0	59.3096			0	9723.36	8090.42	862.64	747.58	362.36	5363.64	770.3	121.47	3408.61	7834.82	15818.3	6.99	660.92	359.44	4406.26	840.5	1.24	48.35	24444.7	0.15	0.29	0.44	0.15	0.58	0.44	145.06	91.83	6636.48	8.59	1.75	72.24	0.29	0.87	5.53	149.57	4.22	0.58	0.29	0.29
TCGA-DD-AAD0-01A	TCGA	RNAseq	TCGA-DD-AAD0	1		0	4.50411				19448.7	10322.5	4413.05	288.67	375.27	6459.78	646.98	128.98	25354.9	13806.1	13975.3	5.5	369.65	293.25	779.17	4843.19	0.11	23.71	20163.1	0.46	1.49	0.23	0.11	0.34	1.15	24.97	222.46	1587.9	0.92	375.27	28.64	0	0.92	0.69	134.83	1.26	0.23	0	0.23
TCGA-DD-AAD1-01A	TCGA	RNAseq	TCGA-DD-AAD1	1		0	18.5425				14283.4	11578	3993.39	549.64	1500.2	4565.22	552.85	364.11	9840.31	7006.5	37108.1	8.92	375.73	233.44	31821.3	66214.2	15.82	11.1	12313.3	4.36	1.76	1.04	15.04	0.93	0.31	876.83	358.25	4450	4.36	0.73	823.11	1.56	1.66	1.04	95.56	37.85	0.62	0.1	0.1
TCGA-DD-AAD2-01A	TCGA	RNAseq	TCGA-DD-AAD2	1		0	21.6329				6963.74	6078.78	1049.66	331.15	1161.45	3197.62	520.09	287.44	4965.27	4494.83	22971.6	7.05	234.47	171.22	18742.8	1791.33	8.06	17.52	18568.7	1.01	1.81	0.6	22.56	0.4	1.21	505.79	231.04	4854.49	1.41	4.43	1063.76	1.41	1.41	1.41	50.46	11.08	0.2	0	0.2
TCGA-DD-AAD3-01A	TCGA	RNAseq	TCGA-DD-AAD3	1		0	42.5753			0	16945.5	10498.7	5568.3	318.45	1293.1	6509.83	1075.46	256.26	6811.1	6369.96	28875.3	10.79	339.94	286.86	11618.1	589.47	6.39	12.58	26518.5	0.59	1.09	0.69	2.57	0.4	0.69	360.24	293.2	4758.91	4.65	537.58	639.57	0.4	1.39	2.48	136.8	6.93	0.3	0.2	0.69
TCGA-DD-AAD5-01A	TCGA	RNAseq	TCGA-DD-AAD5	1		0	44.2192			0	6909.6	3555.85	729.86	208.51	1529.75	2554.83	427.42	274.8	5079.85	7204.54	15418.3	13.35	601.62	167.06	13970.9	1641.06	0.47	28.26	3928.15	1.86	2.33	0.16	0.16	2.02	4.35	411.59	140.9	1582.69	6.06	332.72	106.97	9.16	2.17	1.4	124.83	29.34	0.16	0.31	0.47
TCGA-DD-AAD6-01A	TCGA	RNAseq	TCGA-DD-AAD6	1		0	22.0932				11580.8	2481.68	1243.16	430.87	329.02	9363.29	1226.8	102.1	928.19	8048.07	22006.7	9.04	549.59	305.33	1327.92	11418.8	0.49	9.77	24858.6	1.1	2.44	0	0.49	5.62	2.2	49.34	49.95	3021.13	6.11	20.52	111.5	3.3	0.98	1.95	82.93	1.59	0.12	0.37	0.61
TCGA-DD-AAD8-01A	TCGA	RNAseq	TCGA-DD-AAD8	1		0	40.0767			0	10407.5	5376.18	940.73	188.3	492.98	2797.8	326.15	219.27	2696.29	18705.1	22903.2	48.3	1111.39	356.36	3312.41	19000	1.23	13.65	25587.8	0.31	1.53	0.15	0	1.99	0.92	107.49	216.21	4468.88	5.98	320.48	244.11	0.61	0.61	3.68	146.74	23.46	0.46	0.46	0
TCGA-DD-AADA-01A	TCGA	RNAseq	TCGA-DD-AADA	1		0	40.537			0	9925.2	5530.2	1201.64	732.61	568.97	4984.49	623.86	191.37	8569.81	6123.98	29497	10.71	328.15	170.68	8046.04	13806.4	2.94	34.63	13790.2	0.59	1.76	0.59	374.37	1.17	1.03	247.43	134.13	4823.72	3.23	1.91	759.02	1.32	0.44	4.11	93.85	7.04	0.44	0.29	0.29
TCGA-DD-AADB-01A	TCGA	RNAseq	TCGA-DD-AADB	1		0	40.8329			0	9511.95	3646.48	1530.91	1563.47	771.32	11432.9	970.72	302.74	958.19	5998.87	31678.1	19.41	869.4	316.29	2581.11	5317.75	0.2	90.4	13953.8	9.51	7.28	0.61	0.2	1.42	1.82	145	103.95	3519.89	9.3	1043.93	124.37	0.61	1.01	2.02	348.85	66.54	0.81	0.4	1.21
TCGA-DD-AADC-01A	TCGA	RNAseq	TCGA-DD-AADC	1		1	13.9726			1	7885.97	5782.65	897.06	546.12	1976.28	5079.7	476.33	242.7	4698.81	5243.45	41699.5	17.98	669.04	318.27	47246.2	13048.7	5.11	103.95	29074.8	0.49	1.65	0.33	7.59	2.14	2.8	716.4	137.6	6029.97	30.03	297.65	657.16	0.33	1.98	2.64	145.61	56.43	0.49	0.66	0.33
TCGA-DD-AADD-01A	TCGA	RNAseq	TCGA-DD-AADD	1		0	40.4712			0	8948.39	2150.86	786.29	172.04	861.52	3431.53	364.04	103.36	9861.04	6896.91	51190	5.89	623.41	785.97	2966.92	5852.72	0.33	60.51	60514.2	0.65	0.98	0.65	0.98	1.96	1.64	513.51	105.81	4303.03	9.49	2729.13	11860.1	3.27	1.31	1.64	154.22	20.93	1.31	0.33	1.64
TCGA-DD-AADE-01A	TCGA	RNAseq	TCGA-DD-AADE	1		0	39.5178			0	10180	6061.08	3120.96	404.42	816.6	7018.49	595.84	172.86	8170.56	9859.34	25038.1	5.18	235.01	225.3	6922.57	29212.1	2.7	23.95	32492.5	0.86	4.53	0.43	0.86	1.51	1.08	296.51	346.58	3886.63	3.24	3.02	176.74	0.43	1.08	1.08	108.87	127.11	0.43	0	0
TCGA-DD-AADF-01A	TCGA	RNAseq	TCGA-DD-AADF	1		1	3.78082			1	5237.36	1308.74	1587.37	77.54	190.61	1167.37	197.91	62.8	15676.5	11278.8	20227.9	6.34	358.07	545.83	1706.14	9094.13	0.48	19.51	24539.3	0.48	0.95	0.32	0	7.14	0.48	41.23	324.45	2671.56	2.06	3.33	93.88	1.27	1.27	1.59	130.51	2.06	0.16	0.32	0
TCGA-DD-AADG-01A	TCGA	RNAseq	TCGA-DD-AADG	1		0	37.6438			0	14150.8	4251.22	7209.05	270.82	734.75	5608.2	573.03	112.8	62635.8	12124	27426.9	2.22	285.22	287.25	8456.83	17860.5	3.97	2.03	38510.9	0.37	1.29	0	0.37	1.11	1.66	220.79	614.11	5730.87	0.55	2190.59	173.53	2.22	0.18	0.92	88.52	42.09	0.18	0.55	0.37
TCGA-DD-AADI-01A	TCGA	RNAseq	TCGA-DD-AADI	1		0	35.6712				12793	10452.1	1008.59	972.28	1462.56	8244.4	806.2	301.27	3515.4	8805.86	60080.4	7.64	426.43	422.13	20322.2	3172.09	5.25	28.03	16964.1	1.75	0.8	0.16	290.12	0.64	1.59	467.03	171.89	5207.58	3.82	0.96	795.85	0.32	0.96	1.11	118.95	25.8	0.8	0.8	0.64
TCGA-DD-AADJ-01A	TCGA	RNAseq	TCGA-DD-AADJ	1		0	35.0466				6473.4	2135.45	2049.1	137.66	301.37	1578.34	231.66	64.23	5632.47	5430.48	79477.3	20.76	561.82	522.07	3010	77817.7	0.98	81.07	21626.1	4.5	3.72	0.98	0	0	1.37	93.02	278.66	4047.47	5.29	1709.34	62.08	2.94	0.98	0.98	144.62	12.34	0.2	0.39	0.2
TCGA-DD-AADK-01A	TCGA	RNAseq	TCGA-DD-AADK	1		0	34.4877				11900.7	8030.43	3223.05	334.77	1500.42	4939.34	586.17	278.04	8820.33	6237.38	25424.3	11.6	278.59	282.57	19687.7	4637.73	7.98	22.66	19147.1	0.54	0.36	0.36	30.27	0.73	1.45	513.31	304.69	4319.09	1.27	6.16	792.62	0.54	2.18	1.81	115.91	10.51	0	0.91	0.36
TCGA-DD-AADL-01A	TCGA	RNAseq	TCGA-DD-AADL	1		0	20.9096				10384.1	11387.3	3001.42	481.71	476.67	4955.19	1002.42	194.7	11232.7	7903.15	23465.8	3.71	644.05	217.51	6849.01	3226.09	1.33	16.71	32130.1	0	0.53	0	0.27	0.8	1.06	164.73	316.72	8321.47	4.51	1.86	112.47	2.39	2.12	1.33	203.59	23.08	0	0.53	0.27
TCGA-DD-AADM-01A	TCGA	RNAseq	TCGA-DD-AADM	1		1	0.394521			1	13105.8	5727.3	4080.13	298.22	873.56	6241.72	534.62	168.58	2814.89	4351.49	18742.8	4.54	292.38	202.98	7268.04	13157.9	4.3	12.82	22526.6	0.16	0.32	0.32	2.43	0.49	0.32	259.6	212.87	3067.84	1.14	141.32	335.7	1.46	1.14	1.46	70.34	3.73	0.49	0.65	0.16
TCGA-DD-AADN-01A	TCGA	RNAseq	TCGA-DD-AADN	1		0	29.5233				2867.37	1046.1	434.53	88.01	118.92	1237.67	193.62	100.09	44.41	3178.1	55160.6	16.78	892.39	400.55	921.24	7612.7	0.1	110.93	28068.2	16.58	5.73	5.53	0	1.23	2.25	41.96	71.84	1036.07	15.56	2516.28	48.92	13.1	0.2	2.46	83.2	2.66	0.2	0.2	0.61
TCGA-DD-AADO-01A	TCGA	RNAseq	TCGA-DD-AADO	1		0	14.8932				4310.52	6319.15	446.06	664.82	200.23	3325.82	419.53	161.53	721.33	6489.58	41240.7	6.18	723.14	279.45	2026.25	6953.99	0.27	124.28	13126.7	4.18	6	2.18	12.17	0.18	3.45	53.6	39.7	1827.66	9.45	17.81	131.91	6.72	1.64	2.18	163.16	52.87	1.64	0.36	1.45
TCGA-DD-AADP-01A	TCGA	RNAseq	TCGA-DD-AADP	1		0	15.0575				13579.1	11414	1438.95	579.26	902.15	8756.74	1098.49	301.91	4158.73	7464.2	30697.3	11.39	590.32	218.3	11546.4	4472.03	5.21	23.42	34267.7	0.33	1.14	0.16	28.14	0.65	1.3	375.43	178.53	5355.14	1.79	2.28	487.67	0.16	1.95	1.46	110.21	8.3	0	0.81	0.33
TCGA-DD-AADQ-01A	TCGA	RNAseq	TCGA-DD-AADQ	1		0	14.3342				6107.42	1872.85	883.26	320.47	237.41	5862.13	474.06	221.45	3265.22	3271.93	27283.1	4.47	240.24	188.05	1666.46	13350.3	0.52	20.88	17785.1	1.19	1.79	1.49	0.75	1.64	0.75	45.93	96.56	2316.94	1.34	1032.24	206.69	1.04	0	0.75	57.71	3.43	0.15	0.15	0
TCGA-DD-AADR-01A	TCGA	RNAseq	TCGA-DD-AADR	1		0	66.674			0	7352.85	4180.45	2111.06	291.35	445.68	3616.23	497.62	145.24	4208.03	5370.06	13248.2	9.98	442.46	197.46	5280.13	19049.1	1.91	39.02	32621.8	1.17	1.17	0.29	0	1.17	1.17	155.8	171.5	4386.13	7.34	7.04	100.34	2.93	1.17	0.88	160.49	4.4	0.29	0	0
TCGA-DD-AADS-01A	TCGA	RNAseq	TCGA-DD-AADS	1		0	15.5836				11444.8	3533.89	8049.71	243.61	344.08	7272.51	705.82	161.85	13858.4	11835.3	19536.5	6.71	329.89	367.42	2241.66	8260.96	0.19	10.96	48565.5	0.39	0.39	0	0.26	0.77	0.9	75.32	540.17	2674.08	1.29	357.88	72.99	0.39	0.9	1.42	263.28	2.06	0.26	0	0.39
TCGA-DD-AADU-01A	TCGA	RNAseq	TCGA-DD-AADU	1		0	18.2137				6655.99	3412.52	1602.88	303.23	475.43	4991.36	835.53	135.43	2062.6	7427.89	31909.6	5.03	335.6	559.64	4466.76	4626.07	1.57	11.63	53834.6	0.31	1.57	0.94	0.94	3.77	1.26	96.15	192.62	6489.76	0.31	208.33	180.68	0.63	0.63	2.51	92.85	31.74	0.94	0.63	0
TCGA-DD-AADV-01A	TCGA	RNAseq	TCGA-DD-AADV	1		0	18.8712				9188.08	7232.53	3751.68	230.97	786.76	3036.45	706.65	184.53	17674.9	10184.2	18267.5	9.57	609.4	223.79	13109.1	4927.04	3.59	25.11	23606.3	0	0.2	0.4	5.38	0.2	0.8	444.6	586.49	5915.88	7.77	238.14	341.37	7.37	2.99	3.99	67.76	5.38	0.4	0.2	0.2
TCGA-DD-AADW-01A	TCGA	RNAseq	TCGA-DD-AADW	1		0	19.2986				24518.1	15506.9	2710.74	934.05	1381.69	12917.5	1173.4	363.57	11525.3	6223.64	43366.2	20.21	704.81	310.56	10985	6446.71	6.86	14.97	8501.65	1.37	1.5	0.37	2	0.5	1.12	444.26	217.95	5535.85	5.74	2.12	454.24	3.37	1.37	2.25	111.32	40.66	0.37	0.25	0.25
TCGA-DD-AADY-01A	TCGA	RNAseq	TCGA-DD-AADY	1		0	18.2466				10091.7	18887.8	682.48	412.21	694.86	4368.27	609.38	483.28	10454	15015.2	21995.4	17.06	660.55	369.16	27439	7953.56	2.94	12.79	45740.7	0.41	0.2	1.22	152.5	0.61	0.61	293.82	180.92	8177.73	38.17	0.41	192.09	0.2	0.2	2.23	89.45	20.51	0.61	0.41	0.61
TCGA-DD-AAE0-01A	TCGA	RNAseq	TCGA-DD-AAE0	1		0	18.2466				15122.6	12477	2473.57	909.25	3389.88	7051.24	709.69	281.96	3354.67	3134.63	47803.4	7.8	572.94	229.47	14948	26233.9	6.6	20.9	2887.09	1.77	1.3	0.65	10.22	1.21	0.74	923.56	221.44	3560.46	8.27	1.3	917.89	2.23	1.77	2.79	105.07	17.19	0.65	0.09	0.46
TCGA-DD-AAE1-01A	TCGA	RNAseq	TCGA-DD-AAE1	1		0	18.1479				3891.25	1101.07	433.11	58.28	255.27	854.58	64.93	54.95	975.81	5310.33	117506	10.13	436.44	737.16	11395.7	31654.2	0.24	63.5	37905.9	4.43	5.86	0.95	0.16	1.11	0.48	77.28	172.93	3559.75	4.91	2224.31	4355.83	1.74	0.32	0.95	111.64	4.28	0.63	0.32	0.79
TCGA-DD-AAE2-01A	TCGA	RNAseq	TCGA-DD-AAE2	1		0	20.9753				17050	10203.2	5701.59	304.56	923.02	6636.97	863.79	243.49	8695.27	21193.5	13077.1	7.86	364.75	314.08	6162.53	426.96	2.32	2.01	11442.3	0.17	0.87	0.52	1.05	0.44	0.79	207.14	292.37	5366.98	3.15	479.38	211.25	0.7	1.83	1.31	108.46	7.34	0.17	0.7	0.26
TCGA-DD-AAE3-01A	TCGA	RNAseq	TCGA-DD-AAE3	1		0	18.6082				9918.57	5288.24	5286.74	229.59	709.42	5265.15	662.3	188.29	7859.71	11287.8	27419.9	5.63	313.69	245.17	6804.13	8137.73	2.63	11.83	44197.6	0.75	0.38	0.94	0.19	0.56	0.38	139.67	190.45	7521.24	0.56	1205.2	173.08	0.19	0.19	1.88	39.42	3	0.19	1.13	0.38
TCGA-DD-AAE4-01A	TCGA	RNAseq	TCGA-DD-AAE4	1		0	19.989				8271.91	8910.43	4353.41	321.87	514.56	3492.87	682.04	249.64	8120.03	18627.8	13176	12.3	360.97	153.59	7908.1	2341.02	3.67	9.92	20482.4	0	0.4	0.4	0	0.2	0.79	194.47	502.75	6507.1	1.59	36.31	230.59	1.19	0.6	2.78	55.56	9.33	0.4	0.79	0.6
TCGA-DD-AAE6-01A	TCGA	RNAseq	TCGA-DD-AAE6	1		0	4.63562				11125.9	6341.76	758.1	501.13	378.78	8113.11	941.45	107.33	4366.74	8035.72	15615.4	15.75	421.27	241.04	2045.36	41482.3	0.73	19.42	37373.6	0.55	0.55	0.18	1.1	0.55	0.37	61.18	117.59	3385.73	7.51	1579.58	31173.8	2.38	0.73	0.92	56.51	22.9	0.73	0	0.73
TCGA-DD-AAE7-01A	TCGA	RNAseq	TCGA-DD-AAE7	1		0	21.1726				11024.9	7546.47	6138.09	481.65	671.97	4932.1	489.55	187.76	6220.31	10305.6	15293	5.53	236.57	136.17	9322.46	1812.55	4.84	10.47	30814	1.58	1.19	0.59	4.94	0.4	6.92	262.47	351.7	4272.97	2.17	193.29	310.29	0.59	1.78	1.98	117	27.47	0.4	0	0.4
TCGA-DD-AAE8-01A	TCGA	RNAseq	TCGA-DD-AAE8	1		0	21.8301				11952.6	9745.18	2688.95	291.69	1120.67	7368.36	968.67	280.91	11097.8	6612.66	31540.8	16.11	372.02	290.15	9229.69	1596.12	5.04	30.69	24288.5	0.59	0.83	0.47	6.75	0.83	0.83	291.22	289.38	3840.42	12.56	3.79	762.63	3.44	0.83	2.84	117.11	14.34	0	0.71	0.24
TCGA-DD-AAE9-01A	TCGA	RNAseq	TCGA-DD-AAE9	1		0	23.737				6484.03	1409.45	2174	291.98	430.35	4694.05	694.86	123.89	2022.14	4288.3	28879.8	5.49	245.27	616.93	5021.38	28756	1.37	14.74	32989.9	0.25	1.5	0.25	0.25	1.25	1.75	113.4	281.37	6360.89	0.25	1167.43	287.49	3.5	2.25	7.24	72.56	42.96	0	0.75	0.25
TCGA-DD-AAEA-01A	TCGA	RNAseq	TCGA-DD-AAEA	1		0	18.9041				12241	10486.8	7187.25	537.11	498.4	4416.99	716.39	351.62	14896.1	11942.5	25856.9	14.24	728.44	325.88	7627.78	11532.1	3.65	8.58	18134.6	2.56	4.75	0.73	1.46	0.37	1.1	185.67	387.86	4748.72	12.05	4.38	216.71	0.91	0.55	2.01	279.33	7.85	0.91	0.18	0.91
TCGA-DD-AAEB-01A	TCGA	RNAseq	TCGA-DD-AAEB	1		0	15.7151				16591.2	6089.75	8166.65	257.8	746.25	6563.18	632.3	141.82	24017.6	17455.5	16495.5	11.32	398.89	337.63	5366.29	36029.6	1.38	3.92	31397.3	0.73	1.02	0	0	0.73	1.02	165.48	624.61	5534.23	0.87	1493.51	268.97	0.15	1.16	1.31	125.49	5.81	0.44	0.15	0
TCGA-DD-AAED-01A	TCGA	RNAseq	TCGA-DD-AAED	1		0	25.0849				8996.85	11490.6	1493.77	368.73	283.02	5038.51	973.44	188.17	1320.45	8331.07	22258.7	4.57	787.55	255.98	1585.95	1990.11	1.52	10.48	80613	1.52	1.33	0.57	1.52	4.38	3.62	64.38	130.37	2731	8	21.9	141.51	0	0.38	1.14	71.61	23.81	0.57	0.76	0.38
TCGA-DD-AAEE-01A	TCGA	RNAseq	TCGA-DD-AAEE	1		0	26.6301				5226.12	3247.46	1020.81	347.83	608.41	3121.29	679.4	171.51	20450.2	7743.24	24981.1	5.95	431.18	254.17	9371.67	79.69	1.26	7.33	52516.5	1.6	1.37	0	0.69	2.29	0.69	207	222.69	12479.7	1.6	5.72	229.44	1.6	1.6	2.06	51.18	10.3	0.23	0.46	0.23
TCGA-DD-AAEG-01A	TCGA	RNAseq	TCGA-DD-AAEG	1		0	23.6384				9387.33	7049.85	1126.81	396.94	1016.19	6282.3	941.91	187.57	4610.79	7357.17	17275.5	27.66	248.55	273.37	16954.7	10031.6	6.29	13.83	14759	0.35	1.42	0.53	10.81	1.42	1.42	478.67	144.4	5154.87	3.19	4.25	214.34	0.53	1.95	1.95	44.68	5.85	0	0.53	0.71
TCGA-DD-AAEH-01A	TCGA	RNAseq	TCGA-DD-AAEH	1		0	25.7753				17421.3	8393.75	12196.1	412.14	606.02	7849.91	1032.4	226.73	8046.19	13385.6	31333.5	6.77	324.86	293.14	7135.04	4678.25	3.67	6.2	26841.1	0.28	0.42	0.14	1.13	0.56	0.85	174.56	355.11	4555.16	2.82	1.41	176.81	0.14	1.55	3.1	94.12	6.63	0.85	0.71	0.42
TCGA-DD-AAEI-01A	TCGA	RNAseq	TCGA-DD-AAEI	1		0	50.3342			0	6606.25	1571.81	5403.8	139.01	324.45	1485	251.46	94.73	6179.64	6585.01	26579.5	6.98	618.31	462.39	3759.53	1434.14	1.21	27.64	65916.4	2.15	3.76	0.54	0	1.07	4.29	100.64	354.38	4820.64	4.56	1.34	61.46	0.81	0.54	2.68	161.96	3.22	0.54	0	0.54
TCGA-DD-AAEK-01A	TCGA	RNAseq	TCGA-DD-AAEK	1		0	35.0795				16773	8847.55	10937.4	314.26	956.22	6140.84	854.01	273.77	16181	7954.63	34118.3	8.96	280.58	437.04	7103.86	4095.83	10.79	20.41	24263.4	0.83	2.16	0.33	10.45	0.17	1.16	312.77	587.54	4586.3	1.83	324.55	1457.97	0.5	1.33	1.33	112.83	39.66	0.33	0.33	0.17
TCGA-DD-AAVP-01A	TCGA	RNAseq	TCGA-DD-AAVP	1		0	90.4767			0	11009.8	4961.45	6672.21	319.08	727.95	4961.73	520.99	131.93	7390.74	6218.39	17213.6	4.5	234.78	241.67	5751.92	815.2	2.04	4.5	14419.5	0.56	2.25	0.14	7.73	0.42	0.98	225.37	336.15	8680.98	0.7	2.11	146.4	0.14	1.69	3.79	83.32	83.6	0	0.42	0.84
TCGA-DD-AAVQ-01A	TCGA	RNAseq	TCGA-DD-AAVQ	1		0	89.6877			0	7437.8	6695.89	955.83	837.32	625.14	4187	923.76	391.48	5304.32	7796.13	58001.4	14.36	648.91	534.06	15761.5	74715.6	4.8	21.98	15778.7	3.66	3.76	0.89	9.41	1.29	1.09	287.03	162.47	7106.78	7.92	1.98	338.81	1.29	0.89	3.66	124.36	37.13	0.5	0.4	0.3
TCGA-DD-AAVR-01A	TCGA	RNAseq	TCGA-DD-AAVR	1		0	82.6192			0	17322.1	10797.1	2784.7	406.3	1848.73	6590.55	765.6	319.21	4499.5	10668.6	18894.8	14.91	323.43	189.08	14683.2	7202.04	5.98	10.13	14022.7	0.56	0.84	0.14	28.84	0.56	1.41	505.34	186.62	9911.75	1.41	2.25	573.01	0.56	1.13	1.83	58.38	13.36	0.7	0.56	0.28
TCGA-DD-AAVS-01A	TCGA	RNAseq	TCGA-DD-AAVS	1		0	59.9342			0	10909.3	8583.89	1642.22	976.79	841.46	8031.78	724.29	195.1	11404.2	7797.9	53531.8	10.27	545.51	357.01	8705.83	2705.93	3.76	21.09	18086.3	2.93	0.37	0.55	114.97	0.55	1.1	232.14	152.38	6476.66	5.13	2.2	5793.99	8.07	0.92	1.1	119.65	25.12	0.18	0	0.18
TCGA-DD-AAVU-01A	TCGA	RNAseq	TCGA-DD-AAVU	1		0	72.3945			0	9009.69	2243.63	4356.11	293.61	275.07	7009.41	771.49	104.87	4024.14	6276.68	25794.4	5.4	430.26	350.97	994.01	5883.96	0.88	17.36	17854.5	0.23	1.41	0.23	0.12	0.82	0.7	35.54	207.74	2065.44	3.28	1.41	299.59	0.7	0.12	1.41	127.27	1.17	0.23	0.47	0.35
TCGA-DD-AAVV-01A	TCGA	RNAseq	TCGA-DD-AAVV	1		0	80.7123			0	12306	5597.87	1575.3	489.75	1017.01	7003.9	648.92	257.26	7042.15	5025.55	23260.4	10.35	246.42	215.28	14788.5	61047.7	9.35	15.12	6495.3	0.5	2.59	0	12.73	0.4	0.8	405.79	149.87	6973.51	2.69	122.26	359.03	1.19	1.19	5.27	68.94	10.15	0.3	0.1	0.2
TCGA-DD-AAVW-01A	TCGA	RNAseq	TCGA-DD-AAVW	1		0	76.1753			0	10854.4	9309.49	2703.57	364.08	1360.24	3695.66	654.01	232.07	18033.3	4270.09	20117.8	12.95	337.35	247.94	16257.8	517.19	6.58	22.35	41648.5	1.04	1.04	0.84	68.3	0.21	1.88	550.82	243.35	6568.74	4.18	1.67	1708.24	1.04	1.88	2.3	74.88	27.78	0.63	0	0.42
TCGA-DD-AAVX-01A	TCGA	RNAseq	TCGA-DD-AAVX	1		0	51.6164			0	8129.81	4443.4	956.75	206.43	615.03	5185.19	621.42	197.9	8053.7	6891	18898.1	5.81	270.2	249.46	7177	8157.79	2.42	10.47	24620.3	0	0.97	0.19	0.19	0.78	0.58	192.86	145.96	3971.03	5.62	0.78	474.69	0	0.78	0.97	80.92	3.68	0.39	0.58	0.19
TCGA-DD-AAVY-01A	TCGA	RNAseq	TCGA-DD-AAVY	1		0	64.7671			0	16502.2	10598.3	9251.9	297.26	249.12	5146.43	792.27	106.21	13201.8	9235.49	31118.3	3.89	269.85	418.37	2806.85	9391.14	0.43	9.07	42897.4	0.43	0.65	0.22	4.97	2.37	0	49.22	327.92	3065.26	1.08	53.32	42.53	0.22	2.16	4.32	53.65	3.67	0.22	1.08	0.22
TCGA-DD-AAVZ-01A	TCGA	RNAseq	TCGA-DD-AAVZ	1		0	62.4658			0	14962.7	8797.24	5182	460.29	976.56	8655.52	949.22	224.26	12083.1	8336.17	33438.7	10.68	538.08	566.53	4581.59	11913.5	4.51	64.63	22615.9	4.42	10.13	1.47	17.58	0.18	0.74	210.54	273.97	2909.8	4.79	1.47	1468.25	1.2	0.18	0.46	200.92	25.78	0.46	0.18	0.37
TCGA-DD-AAW0-01A	TCGA	RNAseq	TCGA-DD-AAW0	1		0	66.2466			0	10702.9	12124.1	1591.94	354.01	1321.09	4904.35	696.93	255.25	17410.3	7463.36	23382.2	7.87	404.45	361.32	14662.3	1538.27	10.33	22.76	17087.9	0.7	3.23	0.14	28.8	0.56	0.42	414.42	226.25	4608.64	2.25	1.97	857.5	0.42	2.67	2.53	98.48	24.3	0.28	0	0
TCGA-DD-AAW1-01A	TCGA	RNAseq	TCGA-DD-AAW1	1		0	65.3918			0	9613.13	4245.04	6705.27	180.29	280.98	3989.95	590.72	138.89	12456.5	10263.9	22784.3	3.84	238.14	465.58	4035.5	4846.95	0.96	13.11	40567.1	0.8	3.36	0.32	0.16	0.8	0.8	91.26	431.06	3202.96	2.88	2827.52	69.84	0	0.96	4.32	93.34	82.31	0	0.32	0.32
TCGA-DD-AAW2-01A	TCGA	RNAseq	TCGA-DD-AAW2	1		0	60.9863			0	15401.1	3539.12	5952.29	516.63	815.58	9526.12	1228.94	133.32	26622.4	9454.73	36013.5	6.21	313.76	381.2	6363.11	16146.6	1.48	6.63	27847.6	0.71	0.71	0.56	34	1.27	0.56	215.57	446.87	7340.65	1.55	4.23	180.3	0.28	1.69	2.96	82.67	23	0.14	0.99	0
TCGA-DD-AAW3-01A	TCGA	RNAseq	TCGA-DD-AAW3	1		0	53.6877			0	16577.9	6917.38	7151.5	388.82	884.07	6162.33	733.79	120.9	14167.8	10059.6	24936.3	9.15	350.44	272.94	8015.05	6441.77	3.25	3.4	40587.4	0.59	0.44	0.15	2.21	1.18	1.33	311.32	451.85	4845.16	1.18	469.12	288.29	0	1.92	1.77	67.24	24.95	0.15	0.3	0.15
TCGA-ED-A459-01A	TCGA	RNAseq	TCGA-ED-A459	1		0	29.9178				2799.23	2438.37	371.05	544.5	346.5	2366.74	601.24	276.47	545.3	2407.59	41013.9	18.51	618.95	208.46	6645.06	21654.4	1.21	39.84	7442.69	1.61	3.62	1.21	0.4	2.01	2.82	278.49	72.24	5441.77	14.09	1.21	610.5	1.21	1.21	6.04	52.72	35.82	0	0.8	2.01
TCGA-ED-A4XI-01A	TCGA	RNAseq	TCGA-ED-A4XI	1		0	26.926				5903.92	8947.62	1636.89	566.97	743.57	2177.35	675.41	358.36	4822.88	4780.88	32071.4	17.9	249.92	192.43	48605.4	14445.9	6.88	15.49	25660.4	0.69	0.69	0	20.65	3.1	1.03	1066.13	357.15	9293.59	4.82	4.13	703.29	0.69	0.34	1.38	42.86	23.06	0	1.03	0
TCGA-ED-A5KG-01A	TCGA	RNAseq	TCGA-ED-A5KG	1		0	28.0767				7464.22	9097.23	647.94	570.74	704.3	4942.01	1126.3	794.5	10218.8	12519.5	34107.6	33.12	393.82	186.19	21462	82474.3	1.38	15.17	3989.26	1.2	1.57	0.72	78.4	1.81	0.48	574.95	267.6	5444.58	11.56	4.58	32.64	0.48	1.57	2.65	83.82	31.92	0.24	2.17	0.48
TCGA-ED-A627-01A	TCGA	RNAseq	TCGA-ED-A627	1		0	13.9068				14885.4	10891.6	2864.39	386.53	1857.1	7391.99	860.18	541.04	6036.81	6497.26	33899.1	33.57	237.69	129.58	40343.1	7792.22	10.86	6.17	8386.57	0.74	1.23	0.49	18.76	0.49	0.99	748.37	313.1	4558.34	0.74	8.15	995.69	0.99	3.21	1.48	40.6	20.24	0.25	0.25	0
TCGA-ED-A66X-01A	TCGA	RNAseq	TCGA-ED-A66X	1		0	13.3479				8946.81	5545.26	501.22	503.85	2581.51	6153.03	522.99	359.58	4437.92	2246.01	41799.4	36.07	244.34	188.04	30502.4	1810.67	19.46	43.55	5311.25	4.62	3.08	1.76	5.5	1.32	0.88	781.84	224.33	3418.78	10.56	0.22	8013.51	3.08	0.88	0.44	45.31	28.81	0.88	0	0.44
TCGA-ED-A66Y-01A	TCGA	RNAseq	TCGA-ED-A66Y	1		1	9.73151			1	9706.33	5973.04	224.53	1830.37	730.04	8856.38	535.69	366.61	329.8	4722.41	94890.4	59.88	634.33	526.12	5362.02	8351.36	5.64	89.81	18.9	16.2	6.63	13.5	2.45	0.49	0.74	321.95	22.09	2049.01	10.06	1905.7	162.69	5.15	0.25	1.47	77.18	36.81	0.49	0.74	0.25
TCGA-ED-A7PX-01A	TCGA	RNAseq	TCGA-ED-A7PX	1		0	0.19726				4298.35	3567.73	364.08	225.82	981.75	2587.85	331.31	278.98	4461.37	3728.47	21616.2	14.2	372.82	117.78	26348.8	7717.27	8.83	4.37	1935.37	0.36	1.73	0.55	20.48	3.09	0.73	603.28	194.65	3742.13	13.2	2.28	769.49	3.37	1.09	0.73	54.52	16.75	0.09	0.27	0.55
TCGA-ED-A7PY-01A	TCGA	RNAseq	TCGA-ED-A7PY	1		0	12.8219				10551.4	10265.8	706.3	1105.36	611.69	7894.8	669.81	160.53	7832.9	16399.4	53655.3	14.09	1026.1	623.01	9737.16	751.33	2.26	35.98	28884.9	2.26	3.27	0.75	1133.8	1.51	2.01	225.2	180.03	6711.69	9.56	0	285.08	0	1.76	0.75	146.44	16.86	2.01	1.01	0.25
TCGA-ED-A7PZ-01A	TCGA	RNAseq	TCGA-ED-A7PZ	1		0	0.19726				7947.33	967.44	518.11	74.73	3280.97	2623.09	240.77	75.67	6337.75	7691.82	35054.1	22.51	648.5	465.58	3471.08	13207.4	5.16	74.73	20318.1	2.5	2.81	0.94	0.31	4.69	0.94	738.87	161.03	2968.29	33.14	0.31	1207.89	2.81	0.63	1.88	67.38	30.96	0.94	1.56	1.25
TCGA-ED-A7XO-01A	TCGA	RNAseq	TCGA-ED-A7XO	1		0	14.0384				7670.44	6439.89	5245.87	408.07	473.93	2545.92	686.8	297.43	14091.1	23619.7	21783.9	34.13	560.9	178.9	44157.4	8856.05	7.63	17.5	26045.7	0.17	1.37	0.17	32.76	3.26	0.69	504.47	524.96	11007.7	1.37	409.78	1047.87	0.51	4.29	1.37	46.91	16.47	0.17	0.34	0.34
TCGA-ED-A7XP-01A	TCGA	RNAseq	TCGA-ED-A7XP	1		0	13.1507				3061.61	2590.35	666.95	293.8	485	1850.88	409.24	156.31	2785.13	7796.1	22220.1	6.5	440.36	270.72	11448.2	7621.07	1.62	13.85	21229.8	1.2	1.37	0.51	29.59	2.05	2.22	406.16	128.09	4885.02	3.25	1773.59	280.46	1.71	1.54	0.68	58.91	7.87	0.68	0.17	0.34
TCGA-ED-A82E-01A	TCGA	RNAseq	TCGA-ED-A82E	1		0	13.4137				6249.81	5111.39	898.95	710.98	1165.47	2134.31	359.68	233.88	3730.37	4883.11	13090	12.56	282.24	100.9	36949.3	10285	2.92	14.62	50.96	0.55	0.87	0.55	9.96	0.71	1.42	1136.39	230.96	3752.73	9.8	1.11	360.54	0.24	0.79	1.98	36.03	21.73	0	0.4	0.08
TCGA-ED-A8O5-01A	TCGA	RNAseq	TCGA-ED-A8O5	1		0	13.3479				17657.5	8433.08	6769.52	851.59	974.06	11192.9	1083.4	306.68	9002.7	8486.08	34541	50.43	637.54	223.83	10794.4	44644.8	2.06	16.98	16192.9	0.51	0.26	0.26	30.62	0.51	0.51	346.55	390.42	13671.5	4.12	0	49.4	1.8	2.57	0.77	70.75	11.32	0.77	2.32	0.51
TCGA-ED-A8O6-01A	TCGA	RNAseq	TCGA-ED-A8O6	1		1	1.8411			1	6218.01	4045.42	459.38	1205.42	2704.36	5757.58	1117.83	164.2	1233.97	3892.07	44409.9	25.81	575.25	231.75	10040.7	83408.3	1.65	136.74	18560.7	21.97	15.1	3.29	95.55	2.2	0.82	704.85	61.51	3560.51	26.91	185.62	164.47	4.67	2.75	2.2	70.71	35.15	0.27	0	2.47
TCGA-ED-A97K-01A	TCGA	RNAseq	TCGA-ED-A97K	1		0	0.19726				14246.9	19072	1264.38	327.09	1331.73	6044.67	559.95	328.36	4005.7	6764.98	10440.4	9.35	452.76	96.78	50562.7	778.26	3.82	3.51	1421.6	0.11	0.85	0	30.28	0.11	0.74	297.56	189.41	2374.82	13.7	0.53	835.62	0.32	1.38	0.53	60.45	11.69	0.11	0.21	0
TCGA-EP-A12J-01A	TCGA	RNAseq	TCGA-EP-A12J	1	TCGA-EP-A12J	0	18.7397				25261.8	12909.2	22210.2	391.65	465.02	11984.6	837.59	163.87	15840.2	18831.5	14679	2.61	301.32	562.52	8228.17	21698.1	0.9	8.8	26876.4	0	3.1	0.33	3.91	0.98	0.65	75.49	421.24	2264.77	5.71	4.89	91.63	0.16	0.16	2.28	111.85	65.71	0	0.98	0
TCGA-EP-A12J-11A	TCGA	RNAseq	TCGA-EP-A12J	0	TCGA-EP-A12J						21721.1	22343.6	11765.8	505.33	877.31	8147.47	964.48	330.35	28566.8	19909.5	8100.93	17.29	339.73	325.29	41435.1	3117.44	5.85	14.97	28953.9	0.42	4.53	0.74	20.55	1.69	1.58	572.47	447.19	4987.91	5.59	0.32	560.98	0.32	1.48	3.16	92.6	45.01	0.32	0.74	0.11
TCGA-EP-A26S-01A	TCGA	RNAseq	TCGA-EP-A26S	1	TCGA-EP-A26S	0	19.989				21941.2	5445.13	7781.91	468.64	847.34	15277.1	1573.39	201.95	40437.4	10082.8	7805.69	7.36	244.88	118.83	7820.48	65506.6	1.64	4.09	40438.4	0.27	0	0.14	0.27	0.95	0.27	218.44	588.08	6441.27	1.36	938.23	230.84	2.59	0.82	1.23	28.62	2.73	0.41	0.82	0.27
TCGA-EP-A26S-11A	TCGA	RNAseq	TCGA-EP-A26S	0	TCGA-EP-A26S						16922.9	11589.1	12536.5	360.47	808.92	9667.04	1413.92	250.71	8139.98	18138.1	11635.4	20.89	273.37	147.87	18239.6	1863.26	4.19	3.97	31986	0.59	0.44	0	94.46	3.24	0.44	352.67	515.91	8004.18	0.74	1.91	640.16	0.15	1.77	2.35	47.82	12.8	0	1.62	0.15
TCGA-EP-A2KA-01A	TCGA	RNAseq	TCGA-EP-A2KA	1		1	20.6137			1	9603.2	4320.8	1353.77	315.76	372.6	7165.1	553.93	196.82	763.75	5439.18	9122.91	41.35	509.22	211.87	12388	964.51	0.66	36.38	10023.7	0.15	0.88	0	1.17	1.46	1.02	65.61	65.46	1391.76	4.53	4.09	244.6	1.75	1.61	0.15	190.75	16.95	1.9	0	0.88
TCGA-EP-A2KB-01A	TCGA	RNAseq	TCGA-EP-A2KB	1		1	19.5945			1	16470.9	4278.3	5038.39	1051.65	355.85	11789.2	762.21	129.02	22112.3	16795.5	60630.1	62.6	454.95	790.86	2173.53	6788.59	1.06	88.06	16939.2	2.76	2.55	0.85	17.61	0.42	2.12	61.75	297.39	1752.95	3.18	376.01	65.36	0.42	2.33	0.42	216.12	4.67	0.85	0	0.21
TCGA-EP-A2KC-01A	TCGA	RNAseq	TCGA-EP-A2KC	1		1	0.624658			1	8387.51	4755.16	3901.05	406.34	492.06	2829.77	595.71	176.38	14723.7	13041.8	20601.1	10.71	477.02	267.87	11015.5	15162.4	1.75	16.28	34230.2	1.44	2.68	0.62	2.27	0.62	1.24	275.7	355.76	6228.25	3.3	3.5	434.98	0.82	1.44	1.44	82.63	29.88	0.62	0	0.21
TCGA-EP-A3JL-01A	TCGA	RNAseq	TCGA-EP-A3JL	1		0	9.96164				8565.05	5608.16	1218.28	552.66	856.6	5454.34	692.86	333.11	7983.28	7976.25	27332.6	42.05	588.19	444.73	12302.2	3125.71	3.78	38.05	18902.8	1.18	5.03	1.04	10.22	1.33	2.37	364.79	275.89	7532.18	3.85	1738.66	763.33	1.33	3.55	1.18	128.28	14.06	0.74	0.15	0
TCGA-EP-A3RK-01A	TCGA	RNAseq	TCGA-EP-A3RK	1	TCGA-EP-A3RK	0	11.9342				4121.36	3431.71	546.21	276.81	412.44	1809.15	420.16	321.3	2456.38	7855.11	16640.6	17.92	375.05	163.12	8450.44	24921.9	1.08	33.67	19143.2	0.62	1.85	0	1.24	1.24	3.71	199.88	177.49	7584.79	0	117.09	336.74	1.85	1.54	2.16	87.74	11.74	0.62	0	0
TCGA-EP-A3RK-11A	TCGA	RNAseq	TCGA-EP-A3RK	0	TCGA-EP-A3RK						9985.05	9158.79	7781.49	273.07	491.19	3056.38	637.68	191.18	15306.4	29053.3	15210.5	22.96	271.85	201.28	19830.2	1559.15	5.51	6.12	34344.4	0.46	1.99	0.31	17.6	1.68	1.07	454.46	665.38	5539.97	1.22	0.46	877.08	0.46	4.44	1.07	73.09	22.04	0.46	0.31	0.15
TCGA-ES-A2HS-01A	TCGA	RNAseq	TCGA-ES-A2HS	1		1	22.6192			1	6045.78	7678.95	3570.02	751.38	208.9	2767.47	524.35	144.45	15900.7	17618.8	19216.5	19.43	371.8	254.56	5539.14	1603.48	2.59	31.09	18582.3	2.27	3.24	0.32	2.27	0	0.97	142.18	428.32	4141	2.27	0.32	242.58	0	1.62	2.91	154.81	7.77	0.97	0	0
TCGA-ES-A2HT-01A	TCGA	RNAseq	TCGA-ES-A2HT	1	TCGA-ES-A2HT	1	14.4			1	9940.99	12871.2	3503.08	267.9	733.17	3376.25	482.22	280.79	8488.1	6476.29	11149.1	8.14	218.39	266.21	12989.5	3939.18	1.53	14.24	29116.2	1.36	2.03	0.34	34.25	1.02	0.68	402.87	219.41	4565.53	2.03	7.8	877.97	0.34	2.37	1.02	60.87	9.5	1.02	0.34	0
TCGA-ES-A2HT-11A	TCGA	RNAseq	TCGA-ES-A2HT	0	TCGA-ES-A2HT						13747.4	13246.7	5940.71	340.53	988.97	4802.56	676.55	275.55	9939.28	16208.1	11796.3	10.08	380.84	268.13	26561.9	2416.06	7.29	14.85	21792.8	1.06	3.45	0	24.93	0.8	0.8	506.82	320.9	3782.96	5.3	2.39	490.37	0.27	2.12	1.59	62.06	32.36	0.27	0.27	0.8
TCGA-FV-A23B-01A	TCGA	RNAseq	TCGA-FV-A23B	1	TCGA-FV-A23B	1	60.8877			0	10358	4541.55	2542.25	674.79	368.72	6883.17	968.56	240.75	15685.6	8702.08	26208.3	22.65	423.19	157.37	21817.2	55722.6	0.48	9.16	25384.9	0.24	1.93	0	58.56	0.48	0.48	130.86	186.89	8975.13	9.64	1244.26	3302.59	0	0.48	5.06	87.48	5.06	0.72	0.72	0.24
TCGA-FV-A23B-11A	TCGA	RNAseq	TCGA-FV-A23B	0	TCGA-FV-A23B						20066.6	11765.2	9760.71	405.48	1305.61	10816.7	1294.11	345.23	20708.9	15293.4	14235.5	12.57	264.94	155.24	39481.8	13427	6.82	5.22	21239.3	0.24	1.19	0.24	20.28	1.78	1.07	662.83	554.49	6803.19	0.71	27.04	843.09	0.36	2.73	3.56	76.91	22.77	0.36	0.12	0
TCGA-FV-A2QQ-01A	TCGA	RNAseq	TCGA-FV-A2QQ	1		0	23.9671				5627.52	4533.34	796.98	194.12	549.95	1214.09	296.96	211.26	4796.39	10570.6	29025	26.83	394.95	340.55	14644	42242	1.3	39.49	28720.6	1.49	5.22	1.49	5.59	1.86	0.75	339.43	270.32	8586.03	2.61	1056.3	472.08	0.75	1.49	0.75	99.48	33.16	0.37	1.12	0.37
TCGA-FV-A2QR-01A	TCGA	RNAseq	TCGA-FV-A2QR	1	TCGA-FV-A2QR	1	19.1014			1	7290.83	5897.39	2123.6	512.15	593.87	4020.25	811.56	324.54	4505.41	10548.1	20864.2	10.99	490.18	260.13	9700.83	7660.6	2.61	8.38	25635.3	0	2.88	1.37	1.51	0.69	3.43	245.02	247.97	5440.17	5.08	588.38	234.17	1.37	0.96	2.06	155.54	7.69	0.27	0.14	0.14
TCGA-FV-A2QR-11A	TCGA	RNAseq	TCGA-FV-A2QR	0	TCGA-FV-A2QR						12250.2	8950.95	6324.53	402.99	943.34	4014.77	724.61	369.04	19075.5	17285.8	18658.9	24.53	402.78	181.67	35516.7	4421.28	5.23	9.73	21926.3	1.14	3.52	0.21	34.88	1.14	3.31	586.42	628.34	5130.99	0.93	1.24	1389.19	0.72	4.55	1.97	69.98	22.57	0.21	0.41	0
TCGA-FV-A3I0-01A	TCGA	RNAseq	TCGA-FV-A3I0	1	TCGA-FV-A3I0	0	27.8795				4742.31	6045.43	417.39	291.17	1007.03	2933.3	374.79	471.25	5897.61	3449.29	9354.77	15.01	376.77	102.26	30408.9	405.67	4.21	13.7	32.46	0.53	0.2	0.26	23.64	2.24	1.12	743.98	202.14	1384.19	9.42	5.79	2228.13	0.59	0.99	1.19	28.28	33.19	0.13	0.86	0.46
TCGA-FV-A3I0-11A	TCGA	RNAseq	TCGA-FV-A3I0	0	TCGA-FV-A3I0						9937.35	7534.46	8951.74	272.56	443.5	3590.95	694.15	177.18	16219.9	30632	14009.7	26.76	289.2	233.6	11808.6	280.18	0.42	6.38	33000.3	0.42	1.8	0.42	14.83	1.11	2.63	308.74	697.13	5392.67	1.39	16.22	743.92	0	1.94	0.97	102.38	10.54	0.14	0.55	0.28
TCGA-FV-A3I1-01A	TCGA	RNAseq	TCGA-FV-A3I1	1	TCGA-FV-A3I1	1	8.12055			1	9438.12	7688.2	5052.47	253.89	647.59	2069.62	445.14	287.33	6018.43	7188.22	21371.3	30.5	636.93	330.5	12247	2847	3.67	48.87	19038	0.92	2.57	2.2	6.06	0.37	3.49	300.74	381.2	4858.47	8.82	539.75	780.23	2.76	1.65	1.65	108.94	50.15	0.18	0.37	0.55
TCGA-FV-A3I1-11A	TCGA	RNAseq	TCGA-FV-A3I1	0	TCGA-FV-A3I1						7573.58	8459.53	7686.34	374.1	394.48	1931.47	625.86	229.6	6368.85	30781.4	15482.5	21.98	273.21	173.22	24400.3	1470.14	6.03	6.74	38285.1	0.89	3.37	0.35	91.84	1.42	1.6	411.68	698.73	7297	0.71	13.47	801.38	0.18	2.66	1.6	51.86	14.36	0.53	0.35	0.18
TCGA-FV-A495-01A	TCGA	RNAseq	TCGA-FV-A495	1		0	0.0328767				8734.82	7184.23	3332.51	263.73	801.99	2210.45	443.78	294.66	10696.2	9977	35348.8	14.83	313.93	168.19	67019.3	5952.43	8.9	8.05	16580	0.64	1.69	0	15.04	2.12	0.85	890.53	459.14	6071.48	3.6	51.9	858.76	1.27	1.06	1.69	45.33	20.12	0.42	0.85	0.64
TCGA-FV-A496-01A	TCGA	RNAseq	TCGA-FV-A496	1		0	0.328767				7208.82	6160.7	666.09	381.43	246.04	4599.8	695.09	113.25	4057.58	9378.87	29241.3	12.21	142.71	108.67	4565.54	14476	0.99	21.67	7376.72	0.76	0.46	0.15	0.46	0.15	1.07	166.37	143.78	2785.69	2.59	1459.47	46.09	1.37	0.46	0.61	48.38	14.65	0.46	0.31	0
TCGA-FV-A4ZP-01A	TCGA	RNAseq	TCGA-FV-A4ZP	1		1	81.7315			0	3284.71	2491.92	527.5	576.88	279.79	2918.14	511.04	207.62	453.23	1137.71	31273	11.82	1638.63	138.42	6736.4	3152.35	1.69	222.82	26406.3	1.69	0.84	0	1.69	61.61	2.53	200.03	90.1	2722.75	18.99	241.81	192.85	0.84	0.42	3.8	74.69	38.82	2.95	1.27	1.69
TCGA-FV-A4ZQ-01A	TCGA	RNAseq	TCGA-FV-A4ZQ	1		0	0.394521				4848.45	4423.28	1961.83	932.72	314.64	3621.4	645.23	295.97	2674.94	4530.02	68404.5	17.65	477.56	412.05	1324.74	17830.2	19.86	38.01	30094.7	3.73	4.07	4.07	0.68	0.68	0.34	206.37	187.7	2219.1	4.75	954.44	9909.6	0.34	2.38	4.07	67.2	45.14	0.34	1.36	1.36
TCGA-G3-A25S-01A	TCGA	RNAseq	TCGA-G3-A25S	1		1	13.6767			1	5163.12	1388.14	1186.09	138.01	673.42	3587.52	555.87	110.49	1628.03	5089.49	23196.7	19.12	339.1	161.33	3496.34	18784.2	0.38	36.89	20170.8	0.38	1.91	1.15	0.57	1.72	1.34	319.8	118.9	2835.53	11.47	50.85	73.78	1.15	0.19	6.31	98.44	2.68	0.19	1.91	0.38
TCGA-G3-A25T-01A	TCGA	RNAseq	TCGA-G3-A25T	1		0	51.0575			0	9452.35	5359.62	1212.63	580.09	3404.74	5955.67	687.71	566.37	2247.28	3857.68	22152.9	7.54	639.45	167.09	11152.9	533.5	2.67	20.41	1374.17	1.78	0.84	0.52	15.08	0.73	1.05	1533.29	76.74	3681.33	17.27	0.52	757.54	1.47	0.73	3.98	79.83	18.32	0.52	1.26	0.21
TCGA-G3-A25U-01A	TCGA	RNAseq	TCGA-G3-A25U	1		0	53.7863			0	15781.4	13693	3090.27	683.49	315.07	10976.1	1420.77	206.78	12945.8	28494.8	9463.02	18.75	728.48	164.96	9585.15	37818.8	0.22	23.22	29368.6	0.14	0.43	0.14	0.72	0.29	0.43	107.14	234.39	9231.73	8.94	0.43	123.58	0.14	1.15	3.03	125.38	54.51	0.43	0	0.14
TCGA-G3-A25V-01A	TCGA	RNAseq	TCGA-G3-A25V	1		0	28.274				16744.4	12252.5	6587.74	409.41	1128.2	10130.5	1172.83	366.08	10667.4	10623.6	13852.6	15.57	290.84	140.23	24240.7	7008.04	7.33	9.08	16136.4	1.04	2.85	0	20.63	1.17	1.3	479.59	482.12	7999.13	3.5	74.98	1040.9	1.04	1.3	3.11	68.43	30.48	0.52	1.3	0.26
TCGA-G3-A25W-01A	TCGA	RNAseq	TCGA-G3-A25W	1		0	30.7397				10770.6	5758.56	954.7	617.07	934.54	11597.4	1429.88	488.71	149.04	7066.32	18932.4	21.44	603.03	153.88	7683.52	17864.9	1.53	9.19	10194.4	1.02	2.81	0.26	1.28	0.77	3.06	201.86	82.05	8435.85	5.1	1.28	997.32	4.34	5.1	4.08	107.69	8.17	0.51	0.77	0.77
TCGA-G3-A25X-01A	TCGA	RNAseq	TCGA-G3-A25X	1		0	58.4877			0	16097.9	11204.3	2570.62	515.6	1320.13	9158.19	746.84	304.66	7833.64	3224.14	12241.7	34.82	531.65	105.11	43460.6	17312.2	17.61	10.03	4422.23	0.64	0.56	0	26.08	1.2	0.96	514.4	216.88	4373.69	9.79	2.89	508.78	1.6	2.73	2.89	62.26	21.74	0.8	0.4	0.32
TCGA-G3-A25Y-01A	TCGA	RNAseq	TCGA-G3-A25Y	1		1	14.8603			1	23883.4	20208.4	2896.2	1374.81	1447.76	11701.7	1120.73	494.82	5223.06	5955.92	24151.8	21.1	733.98	165.43	39914.1	51473.1	2.58	27.5	9652.65	3.03	1.35	0.11	66.22	1.01	0.67	616.93	132.26	11130.6	19.64	468.56	1591.08	0.45	2.36	4.15	102.07	25.81	0.45	0.79	0.34
TCGA-G3-A25Z-01A	TCGA	RNAseq	TCGA-G3-A25Z	1		0	21.5342				9960	3384.33	1919.46	492.04	788.79	9959.26	1142.88	191.7	7274.55	7851.36	13853.1	8.8	236	137.14	11843.8	920.23	2.77	15.64	29997.6	0.81	1.79	0.81	9.28	0.81	0.16	227.37	247.49	6009.52	6.19	94.3	320.04	0.33	1.95	2.77	156.68	30.78	0.16	1.14	0.33
TCGA-G3-A3CG-01A	TCGA	RNAseq	TCGA-G3-A3CG	1		0	22.126				8132.01	7680.57	2922	670.38	858.5	5366.94	669.39	307.53	8339.56	8334.35	25663.9	35.34	607.95	314.96	12745.2	2426.85	2.15	21.14	33101.9	1.16	2.97	1.49	2.81	1.32	3.14	475.82	436.93	12076.1	3.47	1156.61	283.74	3.14	1.82	1.82	130.39	8.42	0.5	0.17	0.17
TCGA-G3-A3CH-01A	TCGA	RNAseq	TCGA-G3-A3CH	1	TCGA-G3-A3CH	0	25.6438				12838.1	12819.4	4312.5	553.24	1065.55	3166.31	835.06	365.24	20278.6	17724.2	21317.6	16.13	786.16	515.78	19214.8	17607.3	5.2	17.17	45616.5	1.21	1.73	0.69	89.66	0.52	1.56	801.77	433.05	10280.6	11.62	0.69	635.97	0.35	2.77	1.04	108.65	52.38	0.52	0.52	0.87
TCGA-G3-A3CH-11A	TCGA	RNAseq	TCGA-G3-A3CH	0	TCGA-G3-A3CH						11135.5	8493.66	6415.75	347.56	574.47	4188.62	754.6	260.46	14507.5	22171.3	14212.5	14.23	380.44	227.42	20210.1	1133.86	5.08	10.17	34791.3	0.34	1.86	0	5.59	1.19	3.22	429.24	503.97	5534.22	3.05	0.34	488.72	0.68	2.54	1.69	90.58	44.74	0.17	0	0
TCGA-G3-A3CI-01A	TCGA	RNAseq	TCGA-G3-A3CI	1		0	5.91781				8715.63	5000.53	3983.28	386.22	395.19	3932.37	665.83	289.99	12706	18231.6	21169.6	31.43	409.34	311.16	10230.5	23063.8	1.88	8.7	17178.9	0.78	1.04	0.13	14.16	0.65	1.95	209.22	332.07	5700.64	4.55	0.78	266.62	2.21	3.51	1.43	114.67	34.8	0.65	0.91	0
TCGA-G3-A3CJ-01A	TCGA	RNAseq	TCGA-G3-A3CJ	1		0	19.5288				9686.41	3439.16	4985.48	344.77	656.93	4072.86	692.57	131.46	45037.7	15625.6	17874	9.32	248.82	215.58	6931.72	46076.4	0.88	14.98	38932.7	0.38	1.39	0.25	0.38	0.88	0.5	250.08	651.45	5466.37	0.38	1789.72	162.44	0.5	1.39	0.38	76.62	24.81	0.25	0	0.5
TCGA-G3-A3CK-01A	TCGA	RNAseq	TCGA-G3-A3CK	1		0	19.2329				7931.83	3013.63	5025.07	366.23	259.55	3174.92	613.65	152.29	24920	15209.5	13457.6	16.05	302.42	179.3	3677.2	8846.33	0.98	23.1	28481.1	0.2	2.94	0	0	0.59	1.57	82.21	454.41	3999.39	2.54	2194.85	166.97	0	0.59	0.98	98.16	72.62	0.78	0.59	0
TCGA-G3-A5SI-01A	TCGA	RNAseq	TCGA-G3-A5SI	1		1	25.2493			1	5729.71	2764.52	805.27	1239.57	251.54	4556.85	857.68	267.7	1714.48	3945.14	58360	15.72	503.3	369.01	6670.14	11977.8	1.97	64.19	25208.2	1.31	1.53	3.06	0.66	1.09	1.97	185.82	86.25	8077.41	17.9	2.4	88.21	3.06	1.31	12.66	128.94	2.4	0.87	0	0.87
TCGA-G3-A5SJ-01A	TCGA	RNAseq	TCGA-G3-A5SJ	1		0	22.9479				4429.4	4068.78	723.85	393.17	656.13	2146.06	708.75	327.69	492.43	5443	20052.8	14.35	284.64	70.41	7967.28	28519.4	0.52	11.06	20460.6	0.9	0.6	0.45	1.49	11.96	1.2	684.53	96.2	3267.64	8.82	4.48	115.86	2.54	1.49	4.48	39.69	15.55	0	0.9	0.6
TCGA-G3-A5SK-01A	TCGA	RNAseq	TCGA-G3-A5SK	1		0	24.4603				6195.31	10329.7	2526.05	436.8	215.29	2438.07	714.9	278.66	7436.98	11505	32710.6	31.69	252.63	237.07	11947.9	2570.47	0.85	20.93	30193.8	1.13	5.38	1.13	1.13	2.26	0.28	218.4	290.54	5369.52	5.38	1161.32	304.12	0.28	0.28	2.26	76.53	5.38	0.28	0	0.57
TCGA-G3-A5SL-01A	TCGA	RNAseq	TCGA-G3-A5SL	1		0	20.4164				7554.52	4075.69	4080.11	282.11	424.01	3616.2	535.59	142.95	9773.32	8123.9	52595.4	13.47	156	522.96	10011.9	30034.1	2.53	2.32	26596.9	0.63	1.05	0.21	54.53	1.68	0.21	220.22	282.74	4566.23	0.42	635.18	105.69	1.26	0.63	0.63	60.53	39.37	0.42	1.05	0.21
TCGA-G3-A5SM-01A	TCGA	RNAseq	TCGA-G3-A5SM	1		0	17.0959				5405.61	4973.94	2283.45	226.25	757.99	3792.26	782.93	380.1	4248.62	5731.81	27353.8	21.19	261.34	138.4	20284.2	19851.4	5.74	10.6	26460.3	0.22	2.21	0.22	5.96	10.6	1.1	464.42	365.97	8358.61	6.4	146.56	492.89	0.88	1.55	2.65	49.66	7.06	0.44	0.66	0.66
TCGA-G3-A6UC-01A	TCGA	RNAseq	TCGA-G3-A6UC	1		0	22.0603				11632.4	4291.98	6219.71	261.58	251.9	4317.55	635.44	105.14	49968.4	42808.2	10317.3	6.11	394.07	209.44	4763.17	9021.52	0.08	2.89	18531.2	0.68	0.34	0.17	0	0.17	1.87	66.75	591.45	3460.87	2.38	539.98	27.18	0	2.72	1.7	62.59	0.85	0.17	0.17	0.17
TCGA-G3-A7M5-01A	TCGA	RNAseq	TCGA-G3-A7M5	1		0	14.6959				11088.5	3195.1	3479.72	208.42	633.59	6212.43	918.64	186.97	11238.7	7162.16	40408.2	30.21	535.51	375.69	6566.23	2073.29	3.5	28.9	40632.2	2.63	1.31	3.07	0	0.88	2.63	119.1	465.45	6276.8	17.95	0.88	89.32	0.44	2.63	1.75	89.54	26.71	0.44	3.5	0.88
TCGA-G3-A7M6-01A	TCGA	RNAseq	TCGA-G3-A7M6	1		0	20.7781				11282.4	4646.25	1520.92	308.45	6717.6	4729.88	817.01	215.16	2468.82	7725.7	24476	33.1	543.42	110.59	21450.3	9322.34	5.52	8.28	4245.77	0.5	0.5	0	1.5	0.75	3.26	2419.17	284.37	7329.98	10.78	186.32	335.78	12.29	3.01	1.5	46.27	36.11	0	0	0.25
TCGA-G3-A7M7-01A	TCGA	RNAseq	TCGA-G3-A7M7	1		0	11.8685				5155.19	2963.84	3248.88	385.34	467.31	2092.37	501.24	143.14	2805.35	5995.54	18399.8	6.44	333.33	184	15367.7	2702.08	2.6	26.75	24320.9	0.5	3.22	0.99	24.52	1.49	1.24	302.13	309.81	7812.53	4.71	95.1	446.51	0.25	1.73	2.72	92.99	19.81	0.99	0.25	0.25
TCGA-G3-A7M8-01A	TCGA	RNAseq	TCGA-G3-A7M8	1		0	14.137				8845.4	4447.25	5579.29	262.03	841.63	5046.48	763.45	211.62	8655.42	12315.8	23039.9	26.57	257.8	196.52	15994.4	31920.2	3.62	16.91	17516.7	0.3	1.81	2.11	5.13	0.3	0.91	207.09	335.99	5035.31	6.04	0	138.86	1.51	0.91	0.91	52.98	15.09	0.3	1.21	0.6
TCGA-G3-A7M9-01A	TCGA	RNAseq	TCGA-G3-A7M9	1		1	1.8411			1	5352.98	2957.57	1297.95	148.16	1432.4	2037.15	257.82	189.28	4655.87	8154.72	39132.5	351.15	1753.32	283.55	22570.7	31824.2	1.03	48.45	4840.27	2.07	2.44	0	14.65	17.09	3.94	755.82	157.08	5580.88	9.01	1032.99	1804.02	4.13	0.75	1.5	266.37	50.51	0.56	1.31	0.94
TCGA-G3-AAUZ-01A	TCGA	RNAseq	TCGA-G3-AAUZ	1		0	15.7808				19622.3	9268.82	7567.05	275.01	1060.57	9445.43	926.81	146.55	11576.3	14527	18288.8	8.04	413.7	397.99	6876.15	233.89	3.84	10.96	22255.7	1.1	0.91	0	2.56	0.18	0.37	146.55	299.13	2872.7	2.74	0.73	334.58	1.28	1.64	1.28	113.75	19	0	0.55	0.37
TCGA-G3-AAV0-01A	TCGA	RNAseq	TCGA-G3-AAV0	1		0	15.6493				16411.5	11798.6	11351.3	348.28	593.07	7919.64	1051.6	171.19	4737.08	12574.4	21562.9	10.6	511.38	271.73	8312.15	544.79	4.34	12.95	24387.2	0.44	1.32	0	2.21	0.59	0.15	163.54	337.97	4769.46	3.24	236.11	226.98	0	0.29	4.27	179.36	4.56	0.44	0	0.44
TCGA-G3-AAV1-01A	TCGA	RNAseq	TCGA-G3-AAV1	1		1	11.8027			1	6218.96	2993.74	958.33	195.92	739.07	4547.92	446.73	138.48	5103	11589.4	13094.3	9.74	359.02	148.48	5767.7	38119.5	1.15	12.57	24763.3	1.03	1.03	0.26	0	1.28	0.77	141.56	82.96	4747.31	3.59	2.82	81.81	0	2.31	0	54.24	6.67	0.51	0.51	0
TCGA-G3-AAV2-01A	TCGA	RNAseq	TCGA-G3-AAV2	1		0	12.2301				9912.03	5512.08	2697.06	465.88	429.1	5562.53	1374.22	121.45	2636.23	7564.57	22737	1.03	278.05	307.64	5510.64	13312.9	0.51	11.51	25689.3	0.82	1.03	0.21	0.62	0.21	0.41	126.59	205.51	7091.39	2.26	4437.49	192.56	0.21	2.67	5.34	81.79	7.6	0.62	1.23	0.62
TCGA-G3-AAV3-01A	TCGA	RNAseq	TCGA-G3-AAV3	1		0	13.5452				7245.62	4459.97	1493.17	497.47	691.21	5464.41	1190.73	364.36	7417.52	6156.9	24799.1	13.88	481.02	188.61	11684.8	41693.3	5.27	26.21	23004.2	0.51	2.57	0.77	1.03	0.26	0.77	205.82	319.65	7203.74	2.31	4356.67	484.87	1.28	1.8	4.88	37.77	42.91	0	1.03	0.77
TCGA-G3-AAV4-01A	TCGA	RNAseq	TCGA-G3-AAV4	1		1	0.887671			1	18141	5718.01	4601.05	429.13	562.65	13407.3	1171.38	180.6	66348.5	17463.2	16464.4	3.67	370.21	317.8	3931.57	13757.7	0.75	9.85	22202.2	0.17	0.5	0.5	0.17	1.17	1	64.76	450.32	3122.06	1.84	6229.76	130.69	0.33	3.51	1.34	131.94	96.47	0.83	0.17	0.17
TCGA-G3-AAV5-01A	TCGA	RNAseq	TCGA-G3-AAV5	1		0	11.6384				10444.2	1731.83	4533.38	647.81	435.7	9084.38	917.15	196	3205.31	9593.69	52125.4	10.73	782.99	469.95	4544.36	6208.99	1.15	16.87	34580.2	3.07	2.04	3.83	3.83	0.26	2.04	90.21	258.48	4355.77	4.6	65.16	149.49	0.26	0.77	1.79	72.32	18.65	0.51	0.26	1.28
TCGA-G3-AAV6-01A	TCGA	RNAseq	TCGA-G3-AAV6	1		1	2.13699			1	5819.69	2810.89	1562.28	240.77	1023.23	2672.89	500.58	156.94	1441.19	3946	35917.9	33.21	1782.4	283.7	8452.51	158047	1.32	236.11	10987.8	13.36	9.92	1.21	25.92	0.4	0.81	272.36	137.09	3990.24	14.38	50.22	520.83	0	6.07	2.02	265.27	17.82	4.05	0.81	1.62
TCGA-G3-AAV7-01A	TCGA	RNAseq	TCGA-G3-AAV7	1		0	11.8685				12517.6	8233.04	686.79	785.14	2461.61	9632.92	833.66	339.47	1821.85	4146.38	32558.2	14.56	1005.92	303.64	15570.8	27213.9	6.35	81.37	2018.37	2.8	5.41	1.12	10.26	4.48	4.85	300.1	71.48	2429.51	19.6	0.93	442.87	29.11	2.43	1.87	124.57	16.05	1.68	0.19	1.12
TCGA-GJ-A3OU-01A	TCGA	RNAseq	TCGA-GJ-A3OU	1		0	28.8986				16296.7	6423.05	3297.07	539.46	1423.37	10881.8	1095.75	386.68	7080.65	7871.38	23224.9	11.44	463.97	542.24	24991	6472.15	9.11	29	4970.52	1.55	6.45	0.98	8.09	0.08	2.21	303.92	232.03	3555.89	2.61	1.14	468.3	0.41	1.72	0.33	126.18	22.39	0.74	0	0.41
TCGA-GJ-A6C0-01A	TCGA	RNAseq	TCGA-GJ-A6C0	1		1	1.01918			1	13322.8	8937.56	3053.12	655.28	596.29	10933.8	964.06	495.85	3315.6	4119.86	30169.9	26.14	308.41	142.26	5292.27	26726.4	2.61	9.33	20786.3	0.75	3.36	1.87	0	0.75	1.12	155.7	223.84	2897.79	3.36	215.81	262.11	7.84	2.61	1.87	84.57	8.96	0.37	0.37	0.37
TCGA-GJ-A9DB-01A	TCGA	RNAseq	TCGA-GJ-A9DB	1		1	2.20274			1	9958.11	6575.82	2470.44	192.84	1433.53	3936.03	501.08	225.87	23346.1	5117.84	20120.5	6.01	468.26	261.91	22437.3	4900.12	21.34	9.65	8456.8	0.43	1.5	0.43	12.44	0.43	2.15	335.27	476.09	2921.54	1.5	651.88	478.13	3.86	1.72	0	81.83	8.79	0.21	0	0
TCGA-HP-A5MZ-01A	TCGA	RNAseq	TCGA-HP-A5MZ	1		1	2.99178			1	5725.76	4881.79	1209.87	449.37	761.12	3799.23	721.71	360.75	3317.43	4656.17	27715.9	16.26	193.93	185.59	33386.2	69222.6	10.22	19.39	17327.6	1.46	3.13	2.09	10.22	1.46	0.83	662.28	333.22	10692.6	5.42	30.24	370.55	1.04	2.09	3.75	48.59	18.56	0.42	0.42	0.21
TCGA-HP-A5N0-01A	TCGA	RNAseq	TCGA-HP-A5N0	1		1	37.7096			0	9194.97	11001	2082.83	622.4	1020.04	4204.79	1339.65	378.95	6838.64	6671.36	23048.3	28.04	313.07	133.4	32978.8	78238.4	7.36	5.14	22075.9	1.17	1.4	1.17	6.78	0.7	1.4	911.16	450.91	16528.1	8.64	116.35	398.11	0.7	3.5	7.01	53.62	10.28	0	0.23	1.17
TCGA-K7-A5RF-01A	TCGA	RNAseq	TCGA-K7-A5RF	1		0	20.7452				5662.09	8375.13	2876.53	469.83	511.51	2251.44	1025.96	344.81	17613.2	6546.14	19400.5	16.23	237.5	150.1	55620.7	14960.2	32.82	5.53	39221.9	0	3.32	0.74	10.69	5.53	0	864.43	656.99	6168.31	21.76	237.5	410.83	0.74	0.74	1.11	38.17	16.23	0.37	0.37	0
TCGA-K7-A5RG-01A	TCGA	RNAseq	TCGA-K7-A5RG	1		0	17.063				6592.17	2741.18	2476.85	165.97	299.16	2364.17	535.84	285.15	8751.78	6200.49	32879.3	117.12	332.97	142.19	9381.73	5285.78	3.73	7.59	24340.4	0.51	1.41	0.39	0.51	2.7	1.54	181.79	214.38	4587.95	3.99	5.66	806.33	2.7	0.39	1.03	85.04	3.47	0	0.39	0.51
TCGA-K7-A6G5-01A	TCGA	RNAseq	TCGA-K7-A6G5	1		0	16.8329				11713.8	6695.69	2167.21	366.85	870.66	8333.44	784.51	222.14	3887.71	4389.59	35300.8	21.29	175.68	312.64	12382.8	8582.2	3.39	7.26	22934.7	1.45	0.97	0.48	6.29	0.97	1.94	251.18	219.48	3103.68	3.87	13.07	369.75	1.94	0.97	2.42	56.38	7.74	0.97	0	0
TCGA-K7-AAU7-01A	TCGA	RNAseq	TCGA-K7-AAU7	1		0	11.8027				7595.18	5451.66	1076.34	348.84	1998.27	6341.54	527.52	264.38	3283.13	4561.26	17360.9	7.61	717.63	129.1	23400	4386.22	4.32	8.02	4644.94	1.13	1.65	3.6	31.48	1.54	2.26	506.33	211.55	2301.23	2.78	455.72	833.15	2.57	1.65	0.93	49.43	13.48	0.31	0.21	0.1
TCGA-KR-A7K0-01A	TCGA	RNAseq	TCGA-KR-A7K0	1		1	2.13699			1	19264.3	5793.28	7954.3	342.35	2008.87	15745.5	1680.3	239.02	5565.05	8091.33	27410.7	16.77	300.42	258.78	16133.5	10555.3	5.69	8.69	18964.6	0.3	2.1	0.9	13.48	1.5	3	289.93	407.79	4089.02	3.59	1070.78	351.63	1.2	2.4	1.8	38.19	25.16	0.9	0	0.3
TCGA-KR-A7K2-01A	TCGA	RNAseq	TCGA-KR-A7K2	1		0	27.2548				15013	5680.78	1472.85	608.84	994.21	16146.1	1379.85	231.07	2641.55	5559.74	39872.7	40.87	443.27	334.81	9515.12	32775.3	3.93	12.58	24590.2	1.05	1.05	0.52	27.51	1.83	0.79	166.62	154.04	4647.27	2.1	108.2	242.33	0.79	0.52	0	63.27	4.45	0.79	1.05	1.57
TCGA-KR-A7K7-01A	TCGA	RNAseq	TCGA-KR-A7K7	1		0	31.2658				2668.51	977.91	99.6	113.22	204.65	1454.7	182.66	115.16	282.65	7185.38	39612.6	17.9	993.27	412.79	3314.8	17423.3	0.29	183.44	44651.6	5.84	17.9	2.33	0	1.56	1.17	62.06	23.83	3944.3	7.98	865.66	5610.85	1.36	1.36	1.75	141.52	20.23	2.14	0.58	2.14
TCGA-KR-A7K8-01A	TCGA	RNAseq	TCGA-KR-A7K8	1		0	29.7863				7645.23	7158.59	1309.86	337.02	874.06	3443.59	661.59	358.46	5780.52	8907.58	15031.1	11.88	566.44	160.62	17738.2	38653	9.63	11.01	9158.72	0.58	2.32	0.14	1.3	2.32	1.88	360.2	341.8	8434.27	2.03	148.31	528.64	0.72	3.33	0.72	82.55	38.53	1.45	0.29	0.14
TCGA-LG-A6GG-01A	TCGA	RNAseq	TCGA-LG-A6GG	1		0	12.7233				5893.86	2440.39	541.58	313.26	353.24	4373.02	611.92	144.52	4565.21	3454.17	36915.6	30.75	239.08	133.76	7060.94	91632.4	0.96	4.23	26614	0.38	1.15	1.54	0	0	0.38	83.41	111.47	4434.9	13.84	1043.19	99.55	5	0.77	0.38	60.54	3.07	0	0.38	0
TCGA-LG-A9QC-01A	TCGA	RNAseq	TCGA-LG-A9QC	1		0	13.9726				8300.92	3709.86	1873.35	328.45	688.06	4895.65	536.28	199.54	36035	9389.7	28552.1	4.45	349.49	200.35	10933.5	18270.2	1.92	6.68	36821.6	0	0.81	0.2	1.01	0.61	0.4	219.17	429.63	11640.8	3.04	1553.2	350.3	0.2	1.01	0.61	45.43	3.85	1.01	0.2	0
TCGA-LG-A9QD-01A	TCGA	RNAseq	TCGA-LG-A9QD	1		0	12.0329				10019.6	10542.2	3130.48	246.19	599.78	5384.03	630.83	183.72	4157.03	11155.9	17162.1	3.33	264.68	196.85	11888.7	19617.2	3.05	11.27	24428.9	0.74	1.48	0.18	1.66	0.92	3.14	149.9	182.43	3621.21	7.02	8.13	379.09	0	0.37	1.11	73.29	42.7	1.11	0.18	0.37
TCGA-MI-A75C-01A	TCGA	RNAseq	TCGA-MI-A75C	1		0	9.56712				10613	6477.66	2111.38	382.62	247.36	8481.22	776.4	246.34	5262.88	12582.3	15386.3	4.34	379.29	260.83	3114.72	10414.7	0.36	15.06	23084.7	3.33	2.61	2.75	0.58	0.87	1.3	34.61	245.4	1541.79	16.22	5352.82	82.98	0	0.58	0.87	65.68	4.78	0	0.43	0.58
TCGA-MI-A75E-01A	TCGA	RNAseq	TCGA-MI-A75E	1		0	16.6685				12184.3	8573.01	4240.57	410.79	1201.45	5242.24	845.85	293.04	7025.48	15210.4	12068	6.95	492.6	140.1	25547.7	2512.84	4.65	5.99	19053.7	0.43	1.6	0.21	16.15	0.43	2.25	494.2	470.68	6865.38	2.14	67.27	965.63	0.53	1.71	2.35	63.47	13.05	0.11	0.43	0.43
TCGA-MI-A75G-01A	TCGA	RNAseq	TCGA-MI-A75G	1		0	22.9479				10671.2	6363.81	4423.8	476.3	330.82	4472.34	1248.03	201.24	4854.59	23053.2	11572	5.49	767.69	338.91	3677.93	25293	0.72	11.56	42765.3	0.58	1.59	0.29	0.14	0.58	1.16	107.63	302.58	5963.36	3.9	1306.83	139.41	1.01	1.3	1.59	87.83	3.18	0.29	0.58	0.43
TCGA-MI-A75H-01A	TCGA	RNAseq	TCGA-MI-A75H	1		0	24.5589				13551.6	7684.07	12478.7	589.48	439.17	5041.96	858.06	219.16	31321.5	21235.3	21036	5.45	380.04	425.37	6831.97	16435.5	1.45	9.2	32587.5	2.22	1.7	0.17	0.17	0.68	0.68	177.92	666	7337.26	2.39	1738.45	153.38	0	0.85	2.05	90.24	73.28	0.17	0.17	0
TCGA-MI-A75I-01A	TCGA	RNAseq	TCGA-MI-A75I	1		0	20.7123				10848	3413.29	5258.95	605.11	579.91	8177.2	1179.11	210.7	4688.1	10311	37747.2	24.42	699.43	384.96	4756.43	28622.1	2.56	12.8	33583.9	1.18	2.56	1.58	0	0.39	1.97	170.72	325.6	5844.96	4.33	0.79	204.4	2.56	2.95	2.17	211.88	12.8	0.39	0.2	0
TCGA-MR-A520-01A	TCGA	RNAseq	TCGA-MR-A520	1		0	7.52877				4212.77	3183.23	2116.36	372.2	301.23	2650.52	699.5	155.93	4365	7750.02	28857.9	17.38	151.1	214.34	16951.7	47111.8	2.9	14	44299.3	0.48	0.97	0.97	5.79	0.48	2.41	297.37	345.41	6592.39	4.83	1.93	116.34	0.97	0.48	1.93	87.14	18.34	0	2.41	0.97
TCGA-MR-A8JO-01A	TCGA	RNAseq	TCGA-MR-A8JO	1		0	10.8493				5987.34	5357.65	1213.94	468.59	1115.67	3783.25	713.71	361.99	4717.51	3765.76	22275.1	15.55	342.28	185.71	22291.4	51203.3	19.29	14.99	4126.5	0.56	2.5	0.28	13.32	2.22	0.83	471.64	274.13	10178.4	3.33	2.78	815.31	1.94	2.5	0.56	45.39	15.82	0.56	0	0.83
TCGA-NI-A4U2-01A	TCGA	RNAseq	TCGA-NI-A4U2	1		1	58.8822			0	8299.41	7951.92	5276.07	563.92	513.94	4973.32	1364.46	398.94	9880.74	9032.21	37986.2	53.96	647.07	202.13	13972.4	23598.3	2.21	46.88	84590.5	1.33	2.65	2.21	0.44	0.88	2.65	330.83	530.53	22769.5	15.48	196.38	228.22	2.65	2.21	2.21	150.38	94.21	1.77	1.33	2.21
TCGA-NI-A8LF-01A	TCGA	RNAseq	TCGA-NI-A8LF	1		0	26.2685				10372.5	5679.88	2882.64	217.33	1369.03	7220.83	1155.77	177.12	7852.7	5015.47	19095	18.98	432.85	187.06	13322.5	54580.3	3.16	4.97	19868.5	0	0.9	0.45	10.39	0	3.16	306.79	249.63	6760.19	1.81	0.45	213.71	0.9	0.45	1.36	42.92	17.62	0	1.81	0
TCGA-O8-A75V-01A	TCGA	RNAseq	TCGA-O8-A75V	1		0	17.6877				8730.9	4336.08	1284.84	367.58	777.03	6068.86	638.54	156.98	5992.62	8027.11	22317.4	4.37	301.71	278.09	8816.51	41397.5	1.56	17.5	24103.2	1.12	2.25	0.37	0.62	0.5	0.75	222.22	183.85	4703.78	2.75	87.61	438.69	3.5	0.75	1.37	63.43	12.62	1.37	0.12	0.37
TCGA-PD-A5DF-01A	TCGA	RNAseq	TCGA-PD-A5DF	1		1	21.0082			1	3220.06	2056.13	802.2	218.82	429.6	1012.53	294.82	175.68	2272.5	3208.7	24226.8	21.46	344.66	87.4	19165.2	4401.94	11.85	5.81	22700.8	0.67	1.79	0.45	5.81	2.01	2.46	341.98	244.75	3353.65	6.03	91.42	502.47	1.79	1.12	2.01	40.34	29.73	0.22	0	0.45
TCGA-QA-A7B7-01A	TCGA	RNAseq	TCGA-QA-A7B7	1		0	3.09041				5329	844.87	365.63	66.61	246.22	893.98	136.81	59.01	239.42	16268.9	37245.4	61.41	786.47	314.63	2066.38	4009.35	0.2	22.4	6683.99	3.8	1.6	1	0	0.2	0.4	59.21	168.71	3817.74	4.8	3698.13	367.63	5.4	0.6	2	181.62	6	0.6	0.2	0.2
TCGA-RC-A6M3-01A	TCGA	RNAseq	TCGA-RC-A6M3	1		0	0				9841.8	5774.43	510.51	605.97	491.13	8905.89	887.11	426.82	792.26	8179.11	16495.7	8.68	1658.29	213.25	4260.11	715.86	0.31	16.43	8195.54	1.39	1.86	0.77	5.11	2.32	1.24	95.62	72.76	2215.14	11.31	344.99	335.38	2.32	1.39	1.55	327.4	3.25	0.62	0.31	0.93
TCGA-RC-A6M4-01A	TCGA	RNAseq	TCGA-RC-A6M4	1		0	0.723288				11599.6	2176.54	5430.09	436.35	287.42	6052.44	751.72	87.09	21749.6	13658.9	27510.1	0.72	359	434.01	3149.15	6271.79	1.8	6.31	39181.2	0.9	0.9	0	0	1.62	0.72	51.57	558.06	2040.59	2.7	6798.84	208.8	0.18	0.54	1.98	88.17	2.88	0.9	0	0.18
TCGA-RC-A6M5-01A	TCGA	RNAseq	TCGA-RC-A6M5	1		0	0.493151				10829.5	7771.59	5090.64	335.07	937.4	3763.82	597.92	385.29	11411.3	11908.7	9832.36	6.34	268.03	225.06	36207.4	17791.1	4.47	8.93	5813.58	0.39	1.94	0.52	214.06	1.04	0.65	562.46	432.85	8366.67	5.82	2.85	1503.09	0.39	1.42	0.78	166.95	16.7	0.65	0.39	0.39
TCGA-RC-A6M6-01A	TCGA	RNAseq	TCGA-RC-A6M6	1		0	0.29589				3763.47	2572.32	272.72	100.22	1222.81	1978.62	194.85	142.56	1871.81	5282.5	23185	12.62	1343.58	206.69	17344.5	5426.29	0.95	31.28	27762.5	4.69	3.58	5.14	5.36	0.78	1.45	430.25	64.63	4137.56	10.06	439.74	437.62	0.22	1.9	1.45	93.79	8.04	0.22	0.34	1.34
TCGA-RC-A7S9-01A	TCGA	RNAseq	TCGA-RC-A7S9	1		0	21.0411				5042.06	3973.3	4241.47	188.67	209.67	4100.53	788.28	169.08	609.68	2219.69	16344.6	48.15	443.41	179.15	1637.02	108.89	0.42	25.47	9669.27	0.28	0.84	0	0.56	0	0	33.59	338.01	2053.83	8.4	7.84	9465.77	0	0.56	1.12	37.65	1.4	0.56	0	1.12
TCGA-RC-A7SB-01A	TCGA	RNAseq	TCGA-RC-A7SB	1		0	19.3315				6762.68	1640.36	2976.74	101.2	180.44	959.56	270.18	79.81	15692.7	12447.1	28885.4	6.11	634.87	365.27	5047.28	12965.9	1.15	16.23	37858.3	1.15	2.48	0.95	0.38	0.76	1.91	89.93	435.05	4773.67	13.17	3507.36	105.97	2.1	1.72	2.67	305.6	5.54	0.19	0	0.57
TCGA-RC-A7SF-01A	TCGA	RNAseq	TCGA-RC-A7SF	1		0	19.0356				5784.59	3278.17	1329.8	363.58	315.04	3851.97	570.38	140.6	2142.42	13696.2	40738.8	18.91	591.01	388.31	5384.81	15105.3	0.34	23.24	15378.6	0.46	2.62	1.14	0.68	0.68	2.62	135.82	175.47	3490.67	2.16	740.04	126.93	0.34	1.25	1.14	132.4	22.56	0.57	0.11	0.11
TCGA-RC-A7SH-01A	TCGA	RNAseq	TCGA-RC-A7SH	1		0	15.3863				14294.5	8288.48	1432.49	764.64	1031.09	8468.81	965.76	178.26	6267.61	5601.54	28484	8.58	1059.11	278.47	29567.3	1949.68	6.58	51.32	8898.59	2.14	0.57	1.14	11.29	1.57	1.43	272.75	181.76	4479.03	7.43	1.29	933.03	0	2.14	0.29	139.8	40.45	1.29	0.43	0.57
TCGA-RC-A7SK-01A	TCGA	RNAseq	TCGA-RC-A7SK	1		0	15.5178				7761.13	6876.32	8716.56	307.32	532.05	2002.29	724.83	173.91	16288.5	7496.86	20406.8	9.36	596.1	313.94	15532.1	567.7	2.18	14.68	22280.8	1.29	1.29	0.16	4.84	0.48	2.26	289.09	717.33	8213.71	8.39	325.72	621.75	2.42	2.74	0.48	84.21	19.2	0.65	0.16	0.65
TCGA-RG-A7D4-01A	TCGA	RNAseq	TCGA-RG-A7D4	1		0	36.0986			0	4689.89	1846.8	229.8	132.09	572.64	3797.12	714.13	263.93	1967.02	5714.55	87885.5	66.05	579.57	459.1	7314.98	16207.4	8.66	25.48	19136.1	1.73	2.72	0.99	4.7	0.49	2.47	170.68	89.17	2594.58	2.97	113.79	4843.84	3.22	0.99	1.48	51.7	9.4	0	0.49	2.47
TCGA-T1-A6J8-01A	TCGA	RNAseq	TCGA-T1-A6J8	1		0	0.756164				12387.9	6778.68	5053.26	342.47	1132.98	6724.58	1054.4	256.71	13679.2	7806.17	15482.7	8.5	376.05	248.65	10336.8	3126.84	2.57	8.65	22956	0.88	1.76	0	1.32	0.44	1.03	338.52	451.4	4660.94	2.05	3.81	706.21	1.91	1.91	1.91	61.43	20.38	0.29	0.15	0.29
TCGA-UB-A7MA-01A	TCGA	RNAseq	TCGA-UB-A7MA	1		0	27.8795				10086.8	6213.84	595.03	348.69	2016.65	9549.36	1213.23	316.49	1145.34	3188.66	13442.1	35.69	509.09	96.61	68524	1795.75	8	17.23	7066.9	0.21	1.03	0.21	0.82	0.82	2.67	492.06	125.43	3219.43	5.54	566.52	314.85	100.5	10.05	0.82	37.02	17.43	0.21	0.41	0.62
TCGA-UB-A7MB-01A	TCGA	RNAseq	TCGA-UB-A7MB	1		0	19.7589				17409.9	12428.6	3406.82	411.48	742.48	11807	1710.66	198.01	3957.72	7316.25	17220	36.06	666.81	113.34	9234.26	45637.1	2.09	27.69	15331.8	0.32	0	0	319.4	0.32	0.97	132.33	221.52	6403.45	11.27	159.7	100.78	1.29	0.64	0.97	121.06	4.19	0.32	0	0.32
TCGA-UB-A7MC-01A	TCGA	RNAseq	TCGA-UB-A7MC	1		0	16.4384				8493.37	2629.65	1487.92	463.39	1311.43	8152.77	768.85	133.5	631.28	8886.77	36002.1	19.01	383.74	326.73	5975.65	1305.55	1.36	12.22	15982.4	0	0.45	0.45	4.53	1.36	3.17	475.16	134.63	4822.15	0.45	1432.26	114.94	0	3.62	3.17	67.43	2.26	0.45	0	0
TCGA-UB-A7MD-01A	TCGA	RNAseq	TCGA-UB-A7MD	1		1	1.70959			1	6530.82	5622.34	3018.92	587.13	418.57	2346.9	646.07	263.33	5939.56	11039.6	16446.3	7.35	511.65	174.53	18787	27332	2.53	10.41	20494.8	1.84	2.76	0.15	4.9	0.92	2.14	317.68	333.68	10575.3	6.58	1895.19	311.4	2.76	1.53	1.38	72.26	8.57	0.46	0.15	0.46
TCGA-UB-A7ME-01A	TCGA	RNAseq	TCGA-UB-A7ME	1		0	15.9781				8064.74	12268.5	920.29	751.64	1163.07	4445.2	791.51	264.64	5591.38	10417.2	19408.8	5.47	676.72	301.14	15392.6	2464.73	3.22	54.5	21936.4	1.93	2.57	0.64	2.89	0.64	1.29	485.23	155.15	4920.62	9.49	257.25	468.67	0.64	3.05	1.45	139.72	14.63	1.13	0	0.32
TCGA-UB-A7MF-01A	TCGA	RNAseq	TCGA-UB-A7MF	1		1	7.03562			1	9655.24	22184.7	4912.11	291.52	355.74	5592.87	608.07	232.61	2434.82	6597.9	7411.78	14.16	362.57	226.04	2357.7	13235.8	0.25	13.15	8333.5	0.25	0.76	0	2.28	0.51	1.52	79.9	519.96	1410.32	6.57	2.02	242.22	0.25	1.52	0.25	45.76	3.03	0.51	0	0.25
TCGA-UB-AA0U-01A	TCGA	RNAseq	TCGA-UB-AA0U	1		0	10.7507				14834.1	8145.61	2598.3	261.68	1746.5	8538.87	893.21	202.46	17280.8	11712.3	17374.7	8.63	682.39	325.61	18585.4	1477.54	10.32	8.9	11499.8	0.27	1.48	0.27	15.51	0	1.21	300.8	266.6	3379.97	2.7	0.54	863.4	0.27	1.35	0.67	93.07	18.34	0.54	0.13	0.54
TCGA-UB-AA0V-01A	TCGA	RNAseq	TCGA-UB-AA0V	1		0	10.3233				12633.3	9598.34	8048.2	272.61	1113.89	4708.02	574.95	165.85	10156.1	19284.8	16076.7	2.96	335.96	181.92	54816.8	5858.66	17.92	5.91	19500.1	0.18	1.29	0.37	26.78	1.11	0.74	458.59	437.54	3814.66	2.77	1.11	503.47	0.92	2.22	0.74	37.12	17.55	0.55	0	0.55
TCGA-WJ-A86L-01A	TCGA	RNAseq	TCGA-WJ-A86L	1		0	11.3425				13192.8	2684.7	8554.02	102.42	265.81	1445.18	390.46	73.43	15781.7	7675.97	32706.3	10.84	653.83	354.15	1948.22	10180.6	0.95	39.56	24621.6	0.27	2.71	1.35	1.63	2.44	1.63	86.71	604.25	2209.43	6.77	2412.38	100.8	4.61	0	3.25	187.64	26.83	0.27	0.27	0
TCGA-WQ-A9G7-01A	TCGA	RNAseq	TCGA-WQ-A9G7	1		0	0.986301				9201.52	7407.23	1765.44	659.55	1107.63	5379.02	956.88	168.55	2302.85	7527.8	30039.7	9.77	970.49	195.07	16903.4	3309.28	2.27	10.12	13990.5	0	1.05	0.7	20.59	3.49	1.74	348.62	248.12	6072.42	4.54	19.89	683.98	0.35	3.49	2.09	69.97	13.96	1.4	0.35	0.7
TCGA-WQ-AB4B-01A	TCGA	RNAseq	TCGA-WQ-AB4B	1		0	12.9863				7905.2	5432.72	3059.69	354.14	826.45	3353.27	443.2	211.06	5301.31	6148.06	19797.9	2.79	351.88	236.33	17796.6	30642.1	8.02	14.99	24542.4	0.7	2.09	0.7	10.46	1.22	0.17	389.52	287.91	6284.96	2.96	198.51	598.31	0.17	1.22	1.05	80.69	16.91	0.52	0.17	0.17
TCGA-WX-AA44-01A	TCGA	RNAseq	TCGA-WX-AA44	1		0	20.2192				14507.9	10747.3	3058.49	750.88	1217.18	5815.79	1067.13	314.55	4113.97	7521.72	32442.4	19.26	572.86	300.57	8661.63	13508.5	5.13	19.26	9855.36	0.78	1.09	0.31	2.49	2.49	1.86	760.04	257.23	5618.67	3.42	8.23	305.85	3.42	2.49	3.57	120.23	48.93	0.62	0.47	1.24
TCGA-WX-AA46-01A	TCGA	RNAseq	TCGA-WX-AA46	1		0	24.8548				11615.7	8049.16	5122.44	278.58	944.44	5800.43	892.25	168.88	10063.7	17156	17260	10.64	289.88	182.84	28482.1	578.43	5.82	3.66	49375.4	0.33	0.66	0	41.22	1.33	1.33	650.57	756.61	4650.05	0.33	0	264.95	1	1	1	48.37	6.65	0	0	0
TCGA-WX-AA47-01A	TCGA	RNAseq	TCGA-WX-AA47	1		1	18.2795			1	6650.59	3704.72	239.55	303.91	349.79	5304.23	657.95	185.96	2066.03	8231.84	10517.8	9.74	200.37	197.33	3172.63	4018.37	1.22	20.1	13418.9	0.61	3.86	0.41	0.81	2.03	0.2	120.99	36.44	3678.33	5.68	49.94	281.37	0.2	0.81	0.81	65.78	17.05	0.2	1.02	0
TCGA-XR-A8TC-01A	TCGA	RNAseq	TCGA-XR-A8TC	1		0	44.0219			0	13910.5	7907.33	2652.84	537.85	858.4	13265.3	1145.11	189.12	4874.96	5803.62	51687.4	32.97	344.83	588.6	7035.48	2791.2	2.82	19.95	13656.3	1.74	1.3	0.87	181.31	0	1.74	223.38	167.43	3182.02	10.84	0	10469.1	5.64	0.43	0.87	87.4	40.77	0	0.43	0.87
TCGA-XR-A8TD-01A	TCGA	RNAseq	TCGA-XR-A8TD	1		0	33.863				7047.5	5014.05	1891.79	254.3	966.3	2962.64	597.24	340.09	14103.9	6303.32	27716	11.85	849.79	240.92	16288.2	19729.9	10.09	19.75	15133.6	3.51	6.36	2.41	7.9	1.54	2.41	351.94	287.43	6224.55	6.58	790.11	810.73	2.63	2.19	1.97	111.35	6.36	0.22	0.44	0.22
TCGA-XR-A8TE-01A	TCGA	RNAseq	TCGA-XR-A8TE	1		0	30.411				9578.11	8158.2	3514.55	459.04	3822.59	6711.05	1039.64	249.91	6167.63	5451.51	17334.2	12.08	554.93	112.5	19156.7	3368.83	5.29	35.11	33663.4	1.13	2.27	0.76	11.7	0.76	0.38	1011.33	279.92	5756.53	3.78	0	9067.98	0	2.27	1.89	115.14	29.07	1.13	0.38	0.38
TCGA-XR-A8TF-01A	TCGA	RNAseq	TCGA-XR-A8TF	1		1	22.7836			1	5172.55	1341.61	388.43	107.33	293.88	1609.67	375.14	65.93	9522.08	8425.28	24695.8	12.27	353.67	260.14	5655.19	23625	0.26	6.64	35468.5	0	0	0	0	0	1.53	90.97	151.54	5874.95	1.02	221.3	228.97	1.53	1.02	1.02	73.34	3.58	0	0.51	0
TCGA-XR-A8TG-01A	TCGA	RNAseq	TCGA-XR-A8TG	1		0	29.5233				11989.6	5651.44	2346.03	212.76	1035.99	6633.58	796.53	233.55	14386.3	6715.01	29025.9	36.77	366.42	309.51	16785.1	10216.1	10.29	7.66	9902.44	0.66	0.22	0.22	3.72	0.22	0.66	274.48	327.56	1917.89	4.6	818.64	294.84	1.31	1.31	0.88	113.71	3.72	0.22	0	0.66
TCGA-YA-A8S7-01A	TCGA	RNAseq	TCGA-YA-A8S7	1		1	13.5452			1	23150.4	20058.3	6347.3	910.05	2538.08	9689.6	961.42	589.63	9775.84	6239.36	26805.4	16.57	892.73	172.79	6917.49	10101.2	1.81	24.71	1467.44	0.6	2.56	0.3	2.56	0.15	4.07	462.78	305.74	3523.3	3.62	2186.32	311.38	1.51	3.92	4.22	160.59	93.7	0.75	0.15	0.75
TCGA-ZP-A9CV-01A	TCGA	RNAseq	TCGA-ZP-A9CV	1		1	35.7699			1	11243.6	10196.3	1427.84	388.41	744.2	6920.86	889.62	208.33	3413.37	7525.05	16538.1	8.16	286.76	396.41	9117.22	2778.67	2.75	9.57	15750.7	0.16	1.57	0.78	23.37	1.57	1.1	138.05	100.87	2882.98	20.71	1.88	518.15	0.16	0.78	1.25	101.97	6.59	0.63	0.31	0.16
TCGA-ZP-A9CY-01A	TCGA	RNAseq	TCGA-ZP-A9CY	1		0	25.7096				10682.2	9442.43	3876.92	283.39	986.43	6266.12	722.73	195.78	8609.75	14737.4	14058.2	6.64	340.68	229.19	19222.5	15546.6	7.63	13.05	24769.6	0.44	3.54	0.22	19.47	0.44	0.88	217.02	327.96	3582.47	3.98	272.55	574.96	0.88	1.33	0.88	77.76	10.62	0.44	0	0
TCGA-ZP-A9CZ-01A	TCGA	RNAseq	TCGA-ZP-A9CZ	1		0	23.211				15212.2	11718.1	1204.82	279.68	1117.41	9638.7	949.6	274.21	5042.76	8201.81	16460.6	32.26	525.53	199.29	17354.8	13705.5	7.54	15.87	7457.87	0	0.78	0	5.2	0.52	2.6	195.12	162.08	3517.16	1.3	10.15	278.12	0.78	2.08	1.04	89.89	8.33	1.04	0.26	0.26
TCGA-ZP-A9D0-01A	TCGA	RNAseq	TCGA-ZP-A9D0	1		0	35.8685				6973.05	3820.81	4336.39	260.47	621.46	3101.22	596.11	147.83	5924.52	9180.9	9023.35	21.96	254.83	126.99	14326.7	1139.01	7.18	10.14	14430.9	0.28	1.41	0.28	111.23	0	1.13	306.36	309.74	6465.73	2.53	3.1	312.56	0.84	1.97	1.97	48.71	4.51	0.28	0.28	0.28
TCGA-ZP-A9D1-01A	TCGA	RNAseq	TCGA-ZP-A9D1	1		0	0.690411				15202.4	9504.4	3951.09	268.34	1542.47	7965.24	614.41	288.46	4604.82	8131.9	15198.6	6.76	400.59	203.21	24173.2	47608.9	7.91	12.6	17008.5	0.46	1.23	0.46	5.84	0.92	0.92	327.32	205.9	5934.39	3.07	652.81	274.49	0.46	1.54	0.77	73.88	6.3	0.15	0.15	0.15
TCGA-ZP-A9D2-01A	TCGA	RNAseq	TCGA-ZP-A9D2	1		1	25.1507			1	22136.9	14997.6	10798.9	357.74	2184.49	9670.72	570.34	232.53	4226.88	4714.16	16493.1	7.86	568.37	246.03	12369.5	2120.32	3.71	21.98	4048.95	0.36	1.25	0.18	3.4	0.18	1.07	346.12	300.63	2816.49	25.65	592.86	516.09	5.18	1.34	0.27	900.06	42.45	0.27	0	0.18
TCGA-ZP-A9D4-01A	TCGA	RNAseq	TCGA-ZP-A9D4	1		0	12.9863				12055.5	3803.9	2971.54	223.89	445.17	9102.45	1017.26	136.07	44474.5	16124.6	27088.6	8.59	320.97	319.84	3556.4	15701.4	1.02	2.26	18988.2	0.9	3.39	1.13	0.23	0.23	0.34	72.56	444.44	2370.52	2.15	959.28	67.58	0	0.34	0.34	88.04	4.29	0	0	0.45
TCGA-ZS-A9CD-01A	TCGA	RNAseq	TCGA-ZS-A9CD	1		1	45.5671			0	11988.9	6461.27	4099.77	459.04	1117.84	6225.72	1039.64	246.64	3693.79	5244.29	22775.7	8.82	355.12	248.26	18080.5	29677.2	8.16	27.05	18841.9	0.59	2.5	0.44	9.55	1.32	2.06	358.36	319.18	6941.77	1.47	1.32	307.5	0.15	2.2	2.5	72.69	9.85	0.59	0.15	0.73
TCGA-ZS-A9CE-01A	TCGA	RNAseq	TCGA-ZS-A9CE	1		0	40.8			0	11658.5	4656.28	3200.43	145.4	583.88	2672.99	464.32	102.07	35531.1	8042.73	34041.6	6.04	443.9	390.37	7987.73	10201	1.46	10	28000.2	0.21	1.67	2.5	4.17	0.42	0.62	164.56	385.16	4561.92	5.62	1787.9	233.1	0.62	0.62	2.71	78.22	65.62	0	0	0.83
TCGA-ZS-A9CF-01A	TCGA	RNAseq	TCGA-ZS-A9CF	1		0	79.2986			0	4577.65	2065.5	2863.9	110.14	297.48	1442.53	313.59	102.2	5711.2	22751.2	12085.9	12.99	296.75	171.22	3302.53	7659.1	1.32	1.2	4137.49	0	0.48	0	35.35	0.48	0.72	61.8	611.54	4310.63	1.44	495.87	144.29	0.96	0.96	0.48	146.57	2.89	0.48	0	0.48
TCGA-ZS-A9CG-01A	TCGA	RNAseq	TCGA-ZS-A9CG	1		0	11.211				8136.62	3958.14	4082.75	412.02	665.78	5202.21	1040.32	137.74	34432.6	9189.12	28633.8	7.16	390.78	443.29	8349.32	44088.1	0.72	11.7	29384	0.95	0.48	0.48	10.26	0	0.24	246.59	638.68	7264.83	1.19	480.06	115.54	0	0.72	2.15	74.6	86.89	0.24	0.48	1.19
GSM158073	GSE6857	Mircoarray	02-269	1	02-269					0	3359	4585	1717	1174	1231	980	1108	1627	4068	611		1965	1410	8602			702									1576	4096	10486			563
GSM158055	GSE6857	Mircoarray	02-271	1	02-271					1	5107	8396	2668	1372	2465	1300	1448	1482	2116	668		2131	1288	9340			701									1021	3269	6324			883
GSM157920	GSE6857	Mircoarray	02-283	1	02-283					1	3899	5342	1442	1181	2058	1113	1437	1815	2013	633		2318	1328	14654			1292									836	3730	9362			1273
GSM158023	GSE6857	Mircoarray	02-284	1	02-284					0	4526	5804	3540	2005	2762	1695	1879	1920	4167	920		3136	2986	13405			741									1367	7292	12891			827
GSM158006	GSE6857	Mircoarray	02-285	1	02-285						1584	2476	1454	714	570	630	796	1038	1061	519		1899	800	6280			1315									518	2236	1888			600
GSM157952	GSE6857	Mircoarray	02-286	1	02-286					0	3002	4388	2453	1356	1570	850	1268	1101	1801	462		6904	4319	12824			588									769	4076	2785			427
GSM157892	GSE6857	Mircoarray	02-287	1	02-287					1	6469	7335	2958	1334	2062	1539	1230	1815	3125	762		3323	2904	9847			815									1633	3257	11195			739
GSM158096	GSE6857	Mircoarray	02-289	1	02-289					0	4249	3815	1942	1465	2823	1198	1302	2599	2133	646		3407	2638	5804			644									890	1740	6994			714
GSM157928	GSE6857	Mircoarray	02-290	1	02-290					1	5013	3935	1200	1112	1534	1100	1099	1668	4562	773		1952	926	4444			713									1550	4326	4559			596
GSM157907	GSE6857	Mircoarray	02-291	1	02-291					0	11403	9186	2040	1259	3571	1317	1202	2461	1884	684		5456	2374	10241			579									682	2310	3910			1092
GSM157904	GSE6857	Mircoarray	02-295	1	02-295					0	4111	2390	830	626	652	683	663	1615	1434	507		2160	632	9123			734									590	3109	2089			960
GSM157937	GSE6857	Mircoarray	02-298	1	02-298					0	3810	4528	4014	1624	2070	1233	1347	1490	5776	712		3813	2319	16876			581									2153	3595	9910			577
GSM158059	GSE6857	Mircoarray	02-301	1	02-301					1	1530	1286	1006	683	729	470	520	1218	640	428		848	652	1898			591									487	816	1037			499
GSM157917	GSE6857	Mircoarray	02-302	1	02-302					0	5314	6612	3304	1293	2358	1304	1408	2090	3533	1032		3984	2432	7418			715									1396	2595	8623			784
GSM158039	GSE6857	Mircoarray	02-307	1	02-307					1	2112	5649	1730	954	1780	544	773	1293	2091	371		1467	841	5660			377									646	1314	3047			572
GSM158022	GSE6857	Mircoarray	02-309	1	02-309					0	4706	6204	1958	1392	5864	1227	1089	2056	1461	456		3038	1439	4838			700									901	1729	6602			1284
GSM158053	GSE6857	Mircoarray	02-313	1	02-313					0	4504	6327	855	742	3087	1145	810	1048	817	504		1045	685	1561			555									623	1206	12582			752
GSM158118	GSE6857	Mircoarray	02-314	1	02-314					1	4802	9516	1930	1054	2425	1002	921	2283	2312	526		1660	1324	4072			665									1121	960	10672			884
GSM157960	GSE6857	Mircoarray	02-315	1	02-315					0	1977	1793	911	585	1384	913	774	1183	3463	557		1556	893	10361			575									648	5435	1834			461
GSM157905	GSE6857	Mircoarray	02-318	1	02-318					0	1969	2932	2270	1088	1175	727	1147	2081	1389	353		3564	2497	10569			461									1042	3403	5507			408
GSM157956	GSE6857	Mircoarray	02-321	1	02-321					0	2346	5196	1571	867	2621	940	960	1896	884	352		2998	1298	2828			426									505	1574	4491			614
GSM157985	GSE6857	Mircoarray	02-323	1	02-323					0	4136	3262	1244	959	1227	779	820	1218	1038	419		1104	1042	3383			460									551	2038	2452			349
GSM158032	GSE6857	Mircoarray	02-325	1	02-325					0	3423	3203	1570	1142	1543	990	1212	1144	2506	539		1452	834	9967			799									1515	5650	8279			451
GSM157958	GSE6857	Mircoarray	02-337	1	02-337					1	2051	3090	1612	802	1426	899	1094	1186	2101	440		2384	1605	5245			418									816	3515	4880			438
GSM158030	GSE6857	Mircoarray	02-339	1	02-339					0	4933	5399	2101	1726	2114	964	1543	1610	2810	494		3167	1337	4630			538									1354	3568	5862			527
GSM158093	GSE6857	Mircoarray	02-342	1	02-342					1	1236	1910	752	455	415	449	635	938	481	371		1380	623	1415			555									374	844	1144			625
GSM157954	GSE6857	Mircoarray	02-344	1	02-344					0	1610	1734	888	558	1268	835	718	1225	752	391		4644	2050	3049			371									495	1736	2959			470
GSM157913	GSE6857	Mircoarray	02-345	1	02-345						1675	451	376	310	331	482	429	883	633	475		2317	546	3103			1457									314	816	2774			492
GSM157977	GSE6857	Mircoarray	02-346	1	02-346					0	7388	10690	1415	1026	5396	1098	711	2425	590	374		1451	940	5850			480									540	1070	3629			888
GSM157940	GSE6857	Mircoarray	02-347	1	02-347						1898	4405	1246	781	2014	646	979	1094	1120	354		2681	1422	20786			579									643	1884	4638			911
GSM157897	GSE6857	Mircoarray	02-354	1	02-354						891	867	584	470	425	544	619	1157	834	395		3540	632	3498			431									450	1232	2384			457
GSM158088	GSE6857	Mircoarray	02-355	1	02-355					1	7062	12536	2046	1295	5822	1166	837	2524	2016	484		4582	1710	7213			502									789	1399	5061			824
GSM157959	GSE6857	Mircoarray	02-358	1	02-358					0	1792	2310	1608	712	1152	1004	1030	1157	2630	437		1754	1452	4298			443									545	1954	2273			344
GSM157924	GSE6857	Mircoarray	02-361	1	02-361					0	7127	6588	3562	1995	3094	1690	1470	1912	3694	565		3021	1918	10962			781									1103	2949	8894			809
GSM157951	GSE6857	Mircoarray	02-362	1	02-362					0	3064	7600	1259	794	3915	801	756	1573	613	325		503	585	680			506									527	814	10674			814
GSM158103	GSE6857	Mircoarray	02-363	1	02-363					1	3242	5415	2365	1145	2160	858	1270	2067	1530	415		2722	1669	4346			565									634	1213	3865			665
GSM158086	GSE6857	Mircoarray	02-366	1	02-366						13702	4159	1480	1541	982	1408	1114	2051	958	431		1025	431	2654			544									437	1573	1879			750
GSM157918	GSE6857	Mircoarray	02-370	1	02-370					1	6329	7229	2051	1310	2493	1553	1546	1670	5258	964		7041	2753	21665			1033									1870	4838	12578			1026
GSM158051	GSE6857	Mircoarray	02-375	1	02-375					0	5858	16551	3922	1684	7785	1266	1019	3146	1929	564		2258	1562	4242			629									1053	1084	8512			1528
GSM157957	GSE6857	Mircoarray	02-384	1	02-384					0	2001	3772	1092	714	1932	731	920	1330	1244	367		4048	2277	8798			499									717	1676	3356			464
GSM158100	GSE6857	Mircoarray	02-387	1	02-387					0	3095	4462	1922	1042	2160	900	1128	1044	1941	405		5289	2863	22657			661									633	1993	8996			513
GSM158109	GSE6857	Mircoarray	02-395	1	02-395					1	3728	5903	3325	1417	2476	1237	1483	1575	2505	472		6420	3312	11850			582									874	4139	4742			576
GSM157953	GSE6857	Mircoarray	02-396	1	02-396					0	1880	3910	890	557	1740	722	621	1058	1197	386		2188	1767	4810			443									630	1229	2640			503
GSM157914	GSE6857	Mircoarray	02-398	1	02-398					0	3384	4850	1900	884	1496	891	884	1114	2168	579		4717	2054	12791			950									879	1870	7746			696
GSM158001	GSE6857	Mircoarray	02-404	1	02-404					0	3554	4660	2992	1624	1911	1179	2036	1574	6218	1188		8724	5107	20647			1431									2018	8318	8869			848
GSM157911	GSE6857	Mircoarray	02-407	1	02-407					0	4676	2578	1000	655	1045	755	691	971	1820	449		653	496	3705			398									580	1840	2989			412
GSM158058	GSE6857	Mircoarray	02-409	1	02-409					0	4990	11358	2654	1475	3790	1406	1729	2173	1037	644		1745	1301	9550			959									749	2234	8284			990
GSM158104	GSE6857	Mircoarray	02-415	1	02-415						1423	2888	779	515	1251	580	634	998	867	293		1970	1101	3435			401									546	1382	2879			498
GSM157916	GSE6857	Mircoarray	02-416	1	02-416					0	4525	17166	3929	1902	5932	1161	968	2934	922	526		2114	1572	2883			503									809	585	7006			1670
GSM157981	GSE6857	Mircoarray	02-421	1	02-421					0	1607	1566	290	386	276	524	636	701	701	458		1240	445	5064			1579									386	1575	2294			326
GSM158079	GSE6857	Mircoarray	02-423	1	02-423						4679	4010	1294	919	1491	1060	1014	1337	1776	485		6324	3118	7816			718									1036	2620	13498			597
GSM157929	GSE6857	Mircoarray	02-424	1	02-424						3241	6764	504	626	1970	672	466	1199	468	291			395	599			651									415	550	12888			548
GSM158013	GSE6857	Mircoarray	02-429	1	02-429					0	4731	6310	3220	1893	2978	1229	1290	2726	3244	673		1408	1486	8984			772									1421	2323	10034			746
GSM158126	GSE6857	Mircoarray	02-430	1	02-430					0	2143	1712	785	629	487	1049	684	1621	762	492		510	548	1424			451									426	1139	1126			732
GSM157898	GSE6857	Mircoarray	02-431	1	02-431					0	1117	1282	778	598	558	755	788	958	1169	375		1233	296	3907			455									504	3537	2091			522
GSM157910	GSE6857	Mircoarray	02-432	1	02-432					0	4153	8336	1715	986	3148	759	867	1490	1196	460		4231	1594	5043			443									801	1897	4508			680
GSM157964	GSE6857	Mircoarray	02-445	1	02-445					0	3924	4548	2169	1131	2564	1214	1195	1682	2478	540		8454	3460	12378			588									975	1829	10789			582
GSM158004	GSE6857	Mircoarray	02-447	1	02-447					0	2786	2054	866	473	841	800	908	1553	1268	663		6386	2937	10324			1741									779	4724	6621			808
GSM157992	GSE6857	Mircoarray	02-448	1	02-448					0	2046	5165	1004	486	428	449	720	1129	1273	508		664	325	2950			540									356	861	1583			457
GSM158054	GSE6857	Mircoarray	02-452	1	02-452					1	4139	6310	2200	1212	2087	1016	1180	1093	939	507		2265	1507	6540			634									865	1626	4113			468
GSM158046	GSE6857	Mircoarray	02-454	1	02-454						4391	7390	1706	1033	1871	828	869	1662	802	369		1078	838	1954			396									654	1092	4931			821
GSM158084	GSE6857	Mircoarray	02-455	1	02-455						1841	4224	1508	819	1666	465	789	1272	2368	396		787	612	5195			442									864	2235	4845			355
GSM158062	GSE6857	Mircoarray	02-456	1	02-456					1	5234	6608	2128	1494	3187	1347	1126	2885	2670	498		1902	2564	5639			745									1309	1372	11672			671
GSM157955	GSE6857	Mircoarray	02-457	1	02-457					0	3035	5052	3088	1168	1704	899	1224	1838	1530	428		8200	4954	16703			622									685	1931	4338			648
GSM157987	GSE6857	Mircoarray	02-458	1	02-458					0	6345	2303	1136	718	1126	1092	666	1193	979	421		1006	710	2986			359									623	1972	2089			325
GSM157899	GSE6857	Mircoarray	02-459	1	02-459					0	1918	4166	2160	1050	2120	704	1040	1664	3405	590		2739	1452	9367			439									1331	3383	7688			543
GSM157908	GSE6857	Mircoarray	02-460	1	02-460					0	10653	7686	1564	1064	3500	1506	1266	1977	930	426		3465	2148	7349			502									651	3678	3672			826
GSM157949	GSE6857	Mircoarray	02-466	1	02-466					0	2811	6303	2662	1355	2849	751	1325	1894	1966	458		3898	1876	9309			565									1043	1593	6672			1342
GSM157900	GSE6857	Mircoarray	03-012	1	03-012					0	4715	7978	6686	2398	3112	1343	1789	2173	5694	572		4514	2842	11496			666									1943	2832	9636			981
GSM157946	GSE6857	Mircoarray	03-015	1	03-015					0	2392	5176	2433	1033	1996	692	1239	1334	1428	392		2740	1240	7678			480									1051	2407	6512			621
GSM157984	GSE6857	Mircoarray	03-017	1	03-017					0	2541	5090	710	577	2389	644	630	987	802	400		2184	1434	1369												506	764	4341			647
GSM158111	GSE6857	Mircoarray	03-023	1	03-023					1	2496	6464	1702	777	2430	574	729	1664	728	447		2104	1694	7293			492									421	1178	4425			692
GSM157978	GSE6857	Mircoarray	03-024	1	03-024					0	7092	5875	2620	1159	1922	1257	1139	2014	4550	819		3734	2077	16720			647									1418	7048	7251			777
GSM157925	GSE6857	Mircoarray	03-025	1	03-025					0	3909	752	1969	667	453	1243	1165	1110	737	427		3568	1906	11474			1971									637	7397	2970			405
GSM158064	GSE6857	Mircoarray	03-033	1	03-033					0	2139	5136	1936	1487	2154	687	921	2176	1587	598		850	701	1286			541									1582	3594	4308			608
GSM158003	GSE6857	Mircoarray	03-037	1	03-037					0	8623	16177	8108	3118	5036	1708	2379	2725	8296	952		3606	1463	10615			900									4631	6960	31285			1260
GSM157962	GSE6857	Mircoarray	03-042	1	03-042						1782	2464	1206	672	1076	924	850	1618	2093	418		4998	3296	11985			871									1093	2810	4746			497
GSM158052	GSE6857	Mircoarray	03-043	1	03-043					0	4120	6866	1863	978	2528	1027	945	1311	2036	517		2350	1285	7755			772									980	3100	16134			773
GSM157943	GSE6857	Mircoarray	03-047	1	03-047					0	1587	2102	940	813	514	1460	1104	1849	3542	553		2513	411	9238			609									720	3781	3239			549
GSM158019	GSE6857	Mircoarray	03-048	1	03-048					0	3538	3224	2096	1107	1736	1086	1549	1091	5401	714		2421	1288	12999			823									1714	7693	8120			567
GSM157942	GSE6857	Mircoarray	03-049	1	03-049					0	845	1512	440	437	1073	394	497	1369	463	324		1050	466	1104			338									379	670	5223			627
GSM158048	GSE6857	Mircoarray	03-050	1	03-050					0	1950	1763	454	384	370	551	821	1008	1550	558		1863	424	6124			1214									443	2264	2796			394
GSM158123	GSE6857	Mircoarray	03-051	1	03-051					1	2778	6871	1572	1013	2896	629	765	1760	958	404		860	1137	2737			458									884	1168	5502			599
GSM158060	GSE6857	Mircoarray	03-054	1	03-054					1	1744	1977	1344	850	574	586	652	1194	779	539		688	857	2436			598									579	1598	1278			428
GSM158069	GSE6857	Mircoarray	03-055	1	03-055					0	1874	759	756	485	484	496	454	1500	448	416		309	354	628			257									374	754	2230			330
GSM158045	GSE6857	Mircoarray	03-057	1	03-057					0	2120	2139	453	460	705	610	536	733	625	406		880	695	2640			330									378	834	3881
GSM157930	GSE6857	Mircoarray	03-058	1	03-058					1	5837	5805	2146	1270	2446	1223	949	1536	1793	426		2912	1556	2831			533									860	2391	5457			611
GSM158037	GSE6857	Mircoarray	03-059	1	03-059					1	2824	7386	2881	1337	3050	809	1141	1697	2442	405		2839	1141	10121			478									904	1637	3614			602
GSM158105	GSE6857	Mircoarray	03-061	1	03-061					1	2106	3591	1135	794	1267	595	834	1592	1890	415		1718	1684	7395			543									1118	2036	4198			448
GSM158014	GSE6857	Mircoarray	03-062	1	03-062					0	5163	6122	5587	2792	2167	1225	2399	2217	4687	1863		3084	2779	7625			698									1069	5683	10769			720
GSM157996	GSE6857	Mircoarray	03-064	1	03-064					1	3054	4002	1523	1377	1480	1116	1565	2020	2837	721		1412	1124	9171			768									1220	4696	13773			766
GSM158029	GSE6857	Mircoarray	03-070	1	03-070					0	4066	5066	1715	959	1027	881	1210	1160	2293	502		4694	1797	10306			937									1040	5071	4242			432
GSM158075	GSE6857	Mircoarray	03-071	1	03-071					0	4904	5156	3684	1919	1304	1692	1935	1456	4976	927		4046	1950	16860			863									1113	7940	12007			580
GSM158082	GSE6857	Mircoarray	03-073	1	03-073						2002	2517	938	577	896	686	774	904	1077	437		2534	1531	3415			533									544	1490	2925			332
GSM157988	GSE6857	Mircoarray	03-077	1	03-077					0	1974	2012	826	690	729	779	1146	697	884	435		2601	1739	8059			457									492	1954	4522			444
GSM158106	GSE6857	Mircoarray	03-081	1	03-081					1	2948	4875	1461	911	1572	732	1285	1521	2042	604		4288	2804	8088			523									892	1608	5217			569
GSM157961	GSE6857	Mircoarray	03-082	1	03-082					0	2244	3248	1860	894	1392	775	896	1639	1535			1123	1002	8866			589									754	1858	4046			403
GSM157891	GSE6857	Mircoarray	03-087	1	03-087					1	2631	6690	1359	903	4682	783	822	1656	713	373		540	622	912			506									750	763	13691			957
GSM158115	GSE6857	Mircoarray	03-088	1	03-088					1	5573	3515	1274	727	1075	987	594	1284	1142	509		3355	1771	2855			354									555	1178	2887			360
GSM158061	GSE6857	Mircoarray	03-089	1	03-089						1457	1677	1220	827	586	568	658	1117	603	472		722	594	3114			751									454	1283	1134			370
GSM157921	GSE6857	Mircoarray	03-093	1	03-093					0	3609	4945	2392	1312	1926	1151	1515	1337	2503	782		5968	2467	18792			1020									1263	5909	8609			753
GSM158049	GSE6857	Mircoarray	03-098	1	03-098					0	1878	1086	399	341	290	652	979	654	1264	545		4490	447	13930			1896									386	2907	3744			357
GSM158127	GSE6857	Mircoarray	03-102	1	03-102					1	2384	3303	822	586	1177	637	604	1427	1129	571		7754	3157	6711			706									678	1351	6247			609
GSM158076	GSE6857	Mircoarray	03-105	1	03-105					0	2714	2802	1132	1002	1146	873	902	913	2347	598		8557	3566	7435			701									1725	3063	6978			417
GSM158038	GSE6857	Mircoarray	03-112	1	03-112					0	1217	4106	1230	780	1509	410	770	1095	1658	378		4153	2267	6855			340									696	2142	2417			466
GSM157979	GSE6857	Mircoarray	03-116	1	03-116						4533	6314	1512	1142	3765	650	692	2565	682	326		422	408	718			394									836	1136	10658			791
GSM157950	GSE6857	Mircoarray	03-119	1	03-119					0	1176	1258	920	688	431	1299	1841	1398	5273	632		7953	822	15691			877									900	8555	5010			573
GSM157894	GSE6857	Mircoarray	03-133	1	03-133						1381	1474	914	632	457	637	610	941	1024	617		524	620	3569			700									547	1805	1449			554
GSM157938	GSE6857	Mircoarray	03-138	1	03-138					0	1350	2775	935	565	1940	686	699	1267	574	375		782	427	1216			347									385	956	3124			549
GSM158116	GSE6857	Mircoarray	03-139	1	03-139					1	6914	2064	655	498	1089	1193	673	722	547	301		446	410	3040			401									422	1174	3904			341
GSM158018	GSE6857	Mircoarray	03-146	1	03-146						7090	13644	6186	4506	6537	2406	2776	2685	15788	2226		3359	2144	13871			1002									4853	9904	36252			1387
GSM158119	GSE6857	Mircoarray	03-147	1	03-147					0	4239	7519	1658	893	4894	1063	717	1447	1988	581		3070	1580	2981			551									973	1227	7392			964
GSM157887	GSE6857	Mircoarray	03-148	1	03-148					1	7885	5020	1950	1162	1830	1352	1443	1905	1537	569		5363	3412	14166			803									775	5394	5497			1110
GSM158087	GSE6857	Mircoarray	03-149	1	03-149					0	13002	3416	1898	1542	1122	2432	1812	1390	1042	592		1210	465	3417			859									775	2865	1623			600
GSM157931	GSE6857	Mircoarray	03-150	1	03-150						4465	6659	2318	1307	1141	1058	1407	1901	1785	388		2236	1119	4969			756									986	3218	6768			547
GSM158002	GSE6857	Mircoarray	03-151	1	03-151					0	5256	9004	1169	1049	2128	1282	1288	1391	1864	1119		12307	3460	7919			699									772	1415	9203			1279
GSM158021	GSE6857	Mircoarray	03-162	1	03-162					0	3103	6714	1980	1462	2865	1074	1342	1966	2812	685		4114	2619	7405			639									1015	3240	7467			880
GSM157893	GSE6857	Mircoarray	03-164	1	03-164					1	4028	6568	3130	1630	1826	1030	1346	1385	5014	870		2285	1210	7585			698									1951	8010	8167			722
GSM157974	GSE6857	Mircoarray	03-165	1	03-165					0	15995	7357	3050	2444	1951	3036	2222	2362	1967	927		2018	682	4992			1093									1208	2782	2509			832
GSM158095	GSE6857	Mircoarray	03-180	1	03-180					0	4418	5041	2094	1540	2901	1553	1217	2708	4007	702		1449	2381	3300			585									1582	3409	8151			675
GSM158113	GSE6857	Mircoarray	03-182	1	03-182					1	5982	8057	1732	1091	4078	874	677	2392	551	341		1596	956	3717			428									506	1077	3406			706
GSM158122	GSE6857	Mircoarray	03-187	1	03-187					1	4084	7155	1565	969	2650	1006	1053	1542	3112	806		11826	4562	21124			982									1367	3954	6903			971
GSM157968	GSE6857	Mircoarray	03-192	1	03-192					0	7150	4136	1920	1174	1004	800	884	1310	2020	511		1004	355	4171			497									780	2604	1774			447
GSM158011	GSE6857	Mircoarray	03-195	1	03-195					0	3365	3260	1248	788	1339	827	1210	1576	2432	794		10188	5770	9393			604									592	2881	12663			468
GSM157982	GSE6857	Mircoarray	03-196	1	03-196					0	2940	2802	904	722	761	998	1067	794	1145	453		2190	1425	5279			337									620	2291	3144			515
GSM157972	GSE6857	Mircoarray	03-197	1	03-197					0	11712	2516	1313	1124	696	2328	1578	1382	884	562		900	486	5381			1174									297	3362	1625			675
GSM158040	GSE6857	Mircoarray	03-199	1	03-199					0	1291	2163	668	539	845	498	436	997	1861	355		2202	1484	3103			391									844	1349	3901			304
GSM158015	GSE6857	Mircoarray	03-200	1	03-200					0	2356	3313	878	641	1210	738	818	1437	716	422		2060	1471	12304			767									452	1678	6629			1136
GSM158070	GSE6857	Mircoarray	03-205	1	03-205					1	6391	1966	1909	1150	744	1529	1683	2139	2059	563		1106	678	4569			759									674	4418	2041			452
GSM158033	GSE6857	Mircoarray	03-208	1	03-208					0	2620	2870	1282	1009	1247	803	1210	1127	821	381		1617	939	4031			561									715	2462	8970			373
GSM158114	GSE6857	Mircoarray	03-210	1	03-210					1	12409	8660	1976	1071	3199	1457	1176	2454	2246	543		2118	1022	5486			500									852	1959	4782			1275
GSM158050	GSE6857	Mircoarray	03-211	1	03-211					0	1304	1451	296	290	313	520	547	837	2430	705		1303	380	13308			1839									424	1861	2916			410
GSM158071	GSE6857	Mircoarray	03-214	1	03-214					0	2204	5679	729	646	1815	809	723	1395	1446	495		2140	1277	6016			664									605	2625	6541			686
GSM158092	GSE6857	Mircoarray	03-215	1	03-215					0	4055	6118	2106	1517	2190	1307	1586	1703	3712	937		10858	6862	18143			1009									1266	4040	9706			1734
GSM157936	GSE6857	Mircoarray	03-218	1	03-218					0	2699	5486	3172	1437	2194	790	1491	2060	5535	594		1828	1561	13184			486									1439	3951	6029			558
GSM158072	GSE6857	Mircoarray	03-219	1	03-219					0	6273	10163	1461	1320	2354	1282	1094	2248	1742	477		2764	1508	5663			715									790	1691	7899			905
GSM158041	GSE6857	Mircoarray	03-220	1	03-220					0	5115	3176	1172	696	1029	1026	748	1046	1994	542		1120	419	2308			465									933	3407	2134			399
GSM158008	GSE6857	Mircoarray	03-223	1	03-223					0	3423	4221	1891	1553	2304	1024	1995	2248	2700	968		1861	1755	4526			578									1368	4712	7381			488
GSM157989	GSE6857	Mircoarray	03-225	1	03-225						2120	1202	669	465	414	874	1070	1003	1228	511		1799	488	6362			1638									523	2241	3487			370
GSM158124	GSE6857	Mircoarray	03-226	1	03-226					1	2873	5927	1352	839	1910	939	787	1202	843	378		3279	1469	3655			523									496	1010	3921			521
GSM157909	GSE6857	Mircoarray	03-227	1	03-227					0	6636	11214	1855	1200	4559	1015	833	2408	1335	449		4276	1670	5698			518									866	1282	5239			979
GSM158065	GSE6857	Mircoarray	03-228	1	03-228					1	3014	2230	745	551	995	751	662	1236	1209	702		4488	2407	6401			743									605	2202	8295			613
GSM158091	GSE6857	Mircoarray	03-230	1	03-230					0	1732	2062	761	652	825	704	989	982	1731	638		4846	3211	5991			362									1038	2494	4135			437
GSM158099	GSE6857	Mircoarray	03-231	1	03-231					0	2715	1025	661	546	1135	843	745	2098	499	438		280	606	785			375									289	634	3132			692
GSM158027	GSE6857	Mircoarray	03-233	1	03-233					0	2353	3534	1551	1063	876	987	955	861	3089	485		2021	1230	10288			531									832	3272	5092			347
GSM158024	GSE6857	Mircoarray	03-234	1	03-234					0	6124	3192	3458	1733	698	1479	2331	1685	4258	1408		1484	778	5878			683									1656	13164	4170			414
GSM157967	GSE6857	Mircoarray	03-235	1	03-235					0	1822	4097	797	631	1685	644	547	1228	964	383		8676	3372	7079			473									447	1064	4663			486
GSM158077	GSE6857	Mircoarray	03-237	1	03-237					0	6928	6730	1954	1408	2188	1532	1548	1581	3107	747		4854	2576	9826			707									871	3764	9391			990
GSM157935	GSE6857	Mircoarray	03-241	1	03-241					0	2292	3190	1672	880	1240	664	839	1330	3812	410		4185	2407	12028			387									1378	3780	6929			409
GSM157939	GSE6857	Mircoarray	03-243	1	03-243						2470	7935	1902	1133	3128	604	1216	1624	1123	374		2922	1597	6966			434									679	1281	6250			643
GSM158117	GSE6857	Mircoarray	03-244	1	03-244					1	5412	6574	2482	1750	1823	1084	1252	1373	5147	731		1446	1026	7197			471									2913	5084	17180			704
GSM158034	GSE6857	Mircoarray	03-251	1	03-251					0	6648	9548	2494	2019	2745	1407	1669	2510	9327	1468		3274	1690	16475			1289									3407	5739	32034			1720
GSM157941	GSE6857	Mircoarray	03-255	1	03-255					0	1196	3476	675	566	1587	591	898	1360	714	409		2196	693	2926			577									345	1372	3510			846
GSM157944	GSE6857	Mircoarray	03-256	1	03-256					0	1994	2179	2573	1221	893	1497	1279	1073	6273	677		3478	568	13152			1171									907	13087	5033			425
GSM157927	GSE6857	Mircoarray	03-261	1	03-261					0	5704	1264	1781	1187	522	1254	1331	1462	1178	543		1060	574	7719			957									604	6026	3002			513
GSM157919	GSE6857	Mircoarray	03-262	1	03-262						4786	4666	2678	1540	1573	1211	1334	1513	3437	776		2443	1254	8756			659									1189	5157	8971			638
GSM158017	GSE6857	Mircoarray	03-263	1	03-263					0	4800	7384	2183	1113	2322	1160	1137	1906	4430	689		2278	2291	9435			695									985	1655	11424			875
GSM158107	GSE6857	Mircoarray	03-265	1	03-265					1	1301	1840	712	610	1084	665	578	1345	909	355		3041	2432	5603			437									703	1735	3835			621
GSM157889	GSE6857	Mircoarray	03-268	1	03-268					1	3307	3196	1342	974	1138	942	958	753	4121	704		1902	1185	7415			431									1939	5268	9741			517
GSM157991	GSE6857	Mircoarray	03-269	1	03-269					0	2648	896	541	346	318	713	721	936	711	571		1482	608	2631			844									273	808	2754			354
GSM157963	GSE6857	Mircoarray	03-270	1	03-270					0	2620	7147	1649	924	3565	820	732	2189	676	296		1102	911	4010			427									471	1173	6580			525
GSM157888	GSE6857	Mircoarray	03-272	1	03-272					0	5976	4042	1111	710	1601	878	796	1249	700	392		2387	1659	4490			413									428	1320	3322			525
GSM157896	GSE6857	Mircoarray	03-273	1	03-273					1	7035	3538	1764	1210	1116	2090	1597	2023	2786	726		2955	2023	4213			762									684	2208	4149			466
GSM158056	GSE6857	Mircoarray	03-277	1	03-277					1	4282	7654	2833	1411	2342	1243	1692	1907	3270	650		3034	1346	10935			859									1518	4928	7569			815
GSM157912	GSE6857	Mircoarray	03-278	1	03-278					1	4960	4888	881	741	1713	809	667	1217	747	299		1234	920	6135			466									456	1680	3272			478
GSM158108	GSE6857	Mircoarray	03-280	1	03-280					1	3298	7707	1966	1033	2794	959	1080	1401	886	351		2320	1366	5576			511									541	2028	5036			664
GSM157986	GSE6857	Mircoarray	03-281	1	03-281					0	4299	5332	1099	652	2126	792	647	903	755	324		704	570	2478			392									452	1184	3527			462
GSM158097	GSE6857	Mircoarray	03-284	1	03-284					0	4181	2166	2082	1184	563	865	1090	1356	1072	484		940	576	3907			586									513	3555	2530			363
GSM157999	GSE6857	Mircoarray	03-285	1	03-285					0	5488	5884	755	762	2320	1395	1102	1176	2106	979		8156	2808	9690			804									1031	2366	7993			970
GSM157922	GSE6857	Mircoarray	03-291	1	03-291					1	3377	3869	1304	852	2540	938	812	2328	1252	404		1320	2364	4400			632									708	1168	6567			576
GSM157966	GSE6857	Mircoarray	03-292	1	03-292					0	2569	4005	2407	898	1569	652	734	1300	2051	397		3491	1888	10266			530									877	3830	5518			491
GSM158020	GSE6857	Mircoarray	03-295	1	03-295					0	2334	7931	2693	1338	3228	588	1345	2261	1668	615		3754	1780	2782			553									877	1346	7034			969
GSM158035	GSE6857	Mircoarray	03-301	1	03-301					1	1573	1435	984	650	578	785	1360	1197	790	397		4512	598	9018			551									501	3002	2065			506
GSM157933	GSE6857	Mircoarray	03-305	1	03-305					0	981	1366	986	484	492	565	638	1115	1288	319		1899	491	3040			333									480	1533	1909			313
GSM157995	GSE6857	Mircoarray	03-306	1	03-306					0	3572	6580	1243	735	2590	792	664	1634	826	454		609	803	3525			522									540	1272	4655			675
GSM157947	GSE6857	Mircoarray	03-309	1	03-309					0	1976	923	1584	1218	608	1077	1548	1431	3649	540		6390	459	18483			913									489	15156	2527			604
GSM158121	GSE6857	Mircoarray	03-311	1	03-311					1	3992	6478	1918	1045	2060	1075	1257	1902	1335	558		1250	1114	4956			652									768	1931	11894			710
GSM157997	GSE6857	Mircoarray	03-312	1	03-312					0	5674	6149	2540	1746	1955	1750	1717	1621	3510	687		2168	1433	13912			781									1355	4186	20176			816
GSM158101	GSE6857	Mircoarray	03-313	1	03-313					0	2123	8176	1608	918	2946	633	760	1431	2477	383		2763	1077	4450			444									860	1126	4170			620
GSM157970	GSE6857	Mircoarray	03-314	1	03-314						2420	4432	1935	1042	1805	762	1163	1368	1806	388		1234	1096	9216			524									562	3209	3749			430
GSM158063	GSE6857	Mircoarray	03-315	1	03-315					1	3314	2625	752	499	1655	769	701	1230	692	472		1148	1365	3183			483									481	819	4332			516
GSM157932	GSE6857	Mircoarray	03-316	1	03-316					0	3619	7025	3797	1483	2732	1117	1064	1680	3504	483		6747	5221	12230			518									1349	1542	6933			695
GSM158120	GSE6857	Mircoarray	03-317	1	03-317					0	9987	13203	7467	3074	4534	3074	2835	2550	3744	934		6863	5940	19366			1170									1544	2965	10719			1062
GSM157895	GSE6857	Mircoarray	03-319	1	03-319					1	5643	8002	2552	1822	3058	1536	1030	2237	2450	525		1499	2489	5231			643									1102	1508	6271			610
GSM158005	GSE6857	Mircoarray	03-321	1	03-321					0	8487	13180	4392	1816	5581	1831	1493	2133	3976	791		4640	2188	8272			828									1691	4186	10431			1199
GSM158066	GSE6857	Mircoarray	03-322	1	03-322					0	4299	1966	1117	584	1321	1064	763	1621	5930	1813		2920	3433	6623			643									942	4562	6533			684
GSM158025	GSE6857	Mircoarray	03-326	1	03-326					0	4663	803	854	462	426	916	924	941	2302	747		1523	1013	7634			1014									539	3042	2940			418
GSM158068	GSE6857	Mircoarray	03-329	1	03-329					0	915	3743	394	521	1339	352	532	875	481	349		344	420	1004			351									390	535	4901			598
GSM158000	GSE6857	Mircoarray	03-333	1	03-333					0	4797	6097	2234	1316	2636	1428	1110	2218	2773	874		10766	5115	20176			1143									1541	2651	8312			959
GSM158080	GSE6857	Mircoarray	03-334	1	03-334						1948	8571	2018	1061	2994	494	763	1401	1469	376		1983	769	8852			382									716	1414	3529			1185
GSM157971	GSE6857	Mircoarray	03-335	1	03-335					1	11730	4461	1104	1057	1927	3524	1096	1912	454	418		859	470	3079			858									484	3374	1534			625
GSM157890	GSE6857	Mircoarray	03-336	1	03-336					1	1792	1606	342	362		650	805	596	1394	652		2042	650	5714			1705									650	2080	3311			339
GSM158090	GSE6857	Mircoarray	03-339	1	03-339					0	2151	3922	328	382	308	593	740	746	1919	646		582	270	3546			869									655	1584	5634			406
GSM158094	GSE6857	Mircoarray	03-342	1	03-342					0	2611	1496	1293	876	974	1170	1087	1990	2719	1807		553	899	9372			2935									759	6959	1079			1844
GSM158078	GSE6857	Mircoarray	03-343	1	03-343					1	5325	9293	1996	1464	3031	1112	1694	2221	1336	414		3463	2063	8752			909									797	1334	5495			908
GSM158102	GSE6857	Mircoarray	03-345	1	03-345					0	2605	10025	2556	1307	2654	539	901	1780	2959	474		4509	2001	4906			364									1380	2068	3451			1158
GSM158009	GSE6857	Mircoarray	03-349	1	03-349					0	5606	6842	3120	1979	3950	1604	1221	2806	2828	747		1470	1884	5682			725									1568	2530	5949			799
GSM158112	GSE6857	Mircoarray	03-350	1	03-350					0	19464	5847	1739	1457	1654	4799	2464	1882	2210	1016		896	390	5033			967									1157	4130	1598			871
GSM157983	GSE6857	Mircoarray	03-354	1	03-354					0	3130	2824	876	664	988	764	650	787	1417	400		1088	722	5178			416									679	1071	2936			467
GSM157965	GSE6857	Mircoarray	03-356	1	03-356					0	2926	4248	2294	1162	2452	908	1231	2046	2260	453		2344	1093	9954			522									624	2803	4436			1040
GSM158016	GSE6857	Mircoarray	03-360	1	03-360					0	5628	3358	1926	1176	1418	1410	1466	1760	4378	1515		3464	3890	12054			718									845	3451	9556			719
GSM157998	GSE6857	Mircoarray	03-361	1	03-361					0	5374	3782	1573	912	1286	1362	1303	1032	7987	1346		2361	1276	7309			697									1562	9014	10129			692
GSM158125	GSE6857	Mircoarray	03-364	1	03-364					1	2460	1314	462	524	574	1031	506	1516	867	631		388	758	966			354									456	491	1812			732
GSM158085	GSE6857	Mircoarray	03-365	1	03-365					0	7259	4354	961	679	1259	1182	803	1091	1325	465		3120	786	11465			775									612	4263	1942			1028
GSM158074	GSE6857	Mircoarray	03-366	1	03-366					0	2662	2880	1134	781	1342	880	710	1312	2621	521		4095	1432	9992			760									803	5051	4965			524
GSM158057	GSE6857	Mircoarray	03-369	1	03-369						6967	9586	2832	1738	2574	1778	1625	2165	3915	939		10086	4068	7381			948									1513	5150	13805			1129
GSM158026	GSE6857	Mircoarray	03-374	1	03-374						7753	2690	3994	1625	571	2150	2916	2308	6436	1435		5256	2969	21723			3044									1290	21484	7604			771
GSM158044	GSE6857	Mircoarray	03-375	1	03-375					0	1623	1764	487	522	860	720	594	912	617			847	680	3826			384									455	1015	3662
GSM157975	GSE6857	Mircoarray	03-381	1	03-381						6872	4289	982	664	1425	984	637	1186	840	359		3832	1954	12419			697									399	4216	2365			522
GSM157901	GSE6857	Mircoarray	03-383	1	03-383					0	2909	6169	3650	1583	2333	816	1290	1753	6486	572		2670	1898	9072			535									1599	3057	6091			676
GSM157973	GSE6857	Mircoarray	03-384	1	03-384					0	5250	3751	2411	1850	974	1451	1404	1795	3023	1346		1525	610	8807			1728									2816	5111	1422			988
GSM157994	GSE6857	Mircoarray	03-387	1	03-387					0	6344	8614	3704	1760	2460	1452	1580	2245	3522	651		1960	2009	7788			716									1205	1697	6616			961
GSM157993	GSE6857	Mircoarray	03-394	1	03-394						1917	712	372	340	470	566	435	722	574	367		580	524	1689			668									245	692	1257			322
GSM157902	GSE6857	Mircoarray	03-397	1	03-397					0	1959	3918	1036	569	1725	722	603	1134	3065	441		2548	1227	10871			650									943	3347	4224			641
GSM157969	GSE6857	Mircoarray	03-398	1	03-398					0	2646	4245	2741	1404	1173	913	1164	1074	4012	487		1861	1616	7272			476									1426	3856	11501			418
GSM158007	GSE6857	Mircoarray	03-405	1	03-405					0	2162	1382	1148	713	518	1095	839	1014	998	689		706	730	4497			1322									613	3412	1410			796
GSM157945	GSE6857	Mircoarray	03-415	1	03-415					0	2122	1419	1119	801	712	1303	1443	1887	3066	653		2252	416	5065			457									531	6091	2299			571
GSM158028	GSE6857	Mircoarray	03-416	1	03-416						4103	6847	2716	1530	1812	1211	1560	1956	1960	698		9606	3929	22474			1340									881	6161	13071			944
GSM158110	GSE6857	Mircoarray	03-418	1	03-418					1	2828	4514	2780	1240	1827	1093	1507	1473	1469	391		2566	2286	7924			580									758	3149	4368			448
GSM157923	GSE6857	Mircoarray	03-422	1	03-422					1	5612	7344	3020	1852	3418	1435	1093	2856	4469	721		4136	3076	7716			885									2487	2409	14555			1033
GSM158036	GSE6857	Mircoarray	03-424	1	03-424					1	3969	5239	4811	2117	2878	1205	1524	2005	9411	1020		11825	6841	26375			1176									2375	4943	8222			1224
GSM157915	GSE6857	Mircoarray	03-425	1	03-425					0	1311	2502	396	320	386	396	596	2051	913	474		790	407	3030			607									379	1658	1606			395
GSM157948	GSE6857	Mircoarray	03-427	1	03-427					0	1560	1942	1878	1121	623	1416	1863	1663	2858	487		3085	769	15287			788									936	8430	6078			571
GSM158012	GSE6857	Mircoarray	03-434	1	03-434						3269	4006	2067	1193	2761	956	1119	2568	2276	731		2488	1325	6966			663									816	3512	6988			605
GSM158042	GSE6857	Mircoarray	03-435	1	03-435						5278	4004	1165	709	1646	815	558	1730	1703	448		957	400	2976			388									590	1148	1583			490
GSM157990	GSE6857	Mircoarray	03-438	1	03-438					0	3304	6709	1262	647	2007	705	695	1240	1080	450		1780	935	3184			495									554	1088	3784			719
GSM158031	GSE6857	Mircoarray	03-439	1	03-439					0	4824	4418	1100	852	1487	990	1172	1275	1791	514		2318	1206	7819			599									554	1763	5859			1153
GSM158010	GSE6857	Mircoarray	03-441	1	03-441					0	3840	8098	3768	2563	3400	1057	1602	4175	4210	691		950	808	3634			642									2121	3521	18191			622
GSM157980	GSE6857	Mircoarray	03-442	1	03-442					0	3420	3668	940	664	1266	716	657	1173	622	571		706	570	2682			313									711	1175	3197			343
GSM157903	GSE6857	Mircoarray	03-443	1	03-443					0	3408	7092	3076	1193	3131	1292	1236	1686	1941	452		6260	1966	10390			699									688	1489	9609			807
GSM158083	GSE6857	Mircoarray	03-450	1	03-450						3164	4668	1847	1409	2398	933	1284	2058	1907	614		2289	1466	4014			572									1215	2828	7921			602
GSM158043	GSE6857	Mircoarray	03-452	1	03-452					0	7402	2520	847	748	768	2323	932	1592	684	577		680	363	6279			1108									597	5723	1100			717
GSM158047	GSE6857	Mircoarray	03-455	1	03-455					0	1336	3092	539	406	528	469	604	1968	919	518		2247	541	2579			852									320	774	2385			632
GSM157976	GSE6857	Mircoarray	03-456	1	03-456					1	7120	6215	910	833	1307	792	647	2095	917	394		2453	1853	4361			530									593	1469	4011			1001
GSM158067	GSE6857	Mircoarray	03-457	1	03-457					0	1506	1874	511	654	992	612	733	827	3864	1523		2584	893	5801			526									789	3566	6177			802
GSM157926	GSE6857	Mircoarray	03-460	1	03-460					0	4141	981	698	498	358	792	852	1437	522	387		755	574	3914			544									333	1941	1960			262
GSM158089	GSE6857	Mircoarray	03-464	1	03-464					1	7218	5837	2428	1216	2072	1203	1113	2040	1597	406		3858	2941	9883			536									775	4078	4643			650
GSM157934	GSE6857	Mircoarray	03-467	1	03-467					0	2524	5307	2543	1182	2703	788	906	1756	4352	447		3764	3021	16204			601									1108	1703	4181			532
GSM158081	GSE6857	Mircoarray	03-468	1	03-468					1	14095	10016	3428	1817	3575	1611	1498	3782	2568	578		2407	1257	3077			745									1259	1600	3683			867
GSM157906	GSE6857	Mircoarray	AN	1	AN					1	4712	4594	2034	1238	1908	837	1207	2064	783	419		3650	2322	4773			537									461	1772	2446			500
GSM158098	GSE6857	Mircoarray	03-186	1						1	6998	11777	2518	1905	2774	1251	1270	2975	1730	577		2678	1782	3703			758									1045	1139	11298			1923
GSM337903	GSE6857	Mircoarray	02-269	0	02-269						3375	4505	1181	775	1584	761	611	1314	981	306		552	657	1816			422									630	970	3601			505
GSM337904	GSE6857	Mircoarray	02-271	0	02-271						6855	9417	3450	1624	2782	1499	1293	1654	2754	576		1616	1581	5171			594									1686	2169	8570			1024
GSM337905	GSE6857	Mircoarray	02-283	0	02-283						4123	5176	1358	955	2228	1145	842	1127	1782	480		1104	1264	3613			510									956	1430	5129			602
GSM337906	GSE6857	Mircoarray	02-284	0	02-284						5404	7028	3936	1791	3468	1364	1358	2046	4285	824		2320	2332	6549			530									1091	2117	9321			858
GSM337907	GSE6857	Mircoarray	02-285	0	02-285						1828	2286	1215	613	632	522	558	1168	714	323		554	582	1448			337									444	471	1111			425
GSM337908	GSE6857	Mircoarray	02-286	0	02-286						2445	2758	1781	837	1327	858	771	2030	2079	370		1675	1062	4211			487									868	1739	3278			436
GSM337909	GSE6857	Mircoarray	02-287	0	02-287						6341	7279	4135	1397	2468	1344	1531	1725	3108	613		1618	1504	6865			668									1108	1737	8587			696
GSM337910	GSE6857	Mircoarray	02-289	0	02-289						5665	5975	3228	1909	3076	1371	1385	2744	3341	853		2271	2032	5766			594									1609	2136	7673			782
GSM337911	GSE6857	Mircoarray	02-290	0	02-290						5310	3140	833	858	998	1388	956	1458	2986	498		1438	1370	4500			577									1047	2280	5537			494
GSM337912	GSE6857	Mircoarray	02-291	0	02-291						8915	7317	2947	1314	2534	1165	1241	2430	2105	409		1381	876	4830			419									1127	1769	4187			740
GSM337913	GSE6857	Mircoarray	02-295	0	02-295						9403	4283	1767	1361	831	1005	1215	1760	1747	467		837	404	2968			501									1075	1724	1367			548
GSM337914	GSE6857	Mircoarray	02-298	0	02-298						3115	6602	3976	1436	2419	626	954	1323	3556	480		2231	1150	7098			413									2061	2911	4972			573
GSM337915	GSE6857	Mircoarray	02-301	0	02-301						1644	1549	1654	899	558	503	725	1235	1101	483		658	584	1749			432									877	878	1145			374
GSM337916	GSE6857	Mircoarray	02-302	0	02-302						6643	9142	3079	1293	3809	1582	1448	2126	3154	728		1697	1790	4797			620									1249	1782	7659			1006
GSM337917	GSE6857	Mircoarray	02-307	0	02-307						3006	5831	2977	1210	2604	784	886	1598	2343	308		1247	894	4874			306									1099	1459	4205			577
GSM337918	GSE6857	Mircoarray	02-309	0	02-309						4706	6204	1958	1392	5864	1227	814	2056	1040	369		1636	1439	4456			651									901	1137	6602			1284
GSM337919	GSE6857	Mircoarray	02-313	0	02-313						5795	5994	2399	1353	2338	1458	1269	1428	3156	581		1234	1178	5211			515									1393	2084	7006			794
GSM337920	GSE6857	Mircoarray	02-314	0	02-314						6958	8976	4226	1688	3576	1713	1695	2802	3715	760		1664	1570	7614			751									1832	2599	10051			1046
GSM337921	GSE6857	Mircoarray	02-315	0	02-315						2714	2432	1461	747	1888	1338	881	1444	1881	370		1251	935	3754			427									659	1484	2686			495
GSM337922	GSE6857	Mircoarray	02-318	0	02-318						4390	7514	5440	1769	3492	1119	953	2865	2489	376		1335	1188	3738			468									1510	1773	3940			534
GSM337923	GSE6857	Mircoarray	02-321	0	02-321						2243	2409	2160	876	1450	918	755	1135	1788	345		1516	1083	3817			435									760	1566	3081			436
GSM337924	GSE6857	Mircoarray	02-323	0	02-323						7361	3044	1154	744	1380	1036	746	1488	822	263		558	480	2002			313									477	832	2033			357
GSM337925	GSE6857	Mircoarray	02-325	0	02-325						5205	3697	1488	1040	1860	1044	798	1420	1619	349		857	970	2662			530									765	1114	4585			486
GSM337926	GSE6857	Mircoarray	02-337	0	02-337						2450	3090	1986	860	1557	1030	730	1424	1956	367		1171	876	4524			420									785	1426	2997			488
GSM337927	GSE6857	Mircoarray	02-339	0	02-339						3158	4427	1686	1173	1936	802	761	1075	1634	366		1429	1027	2938			498									1378	1688	5674			460
GSM337928	GSE6857	Mircoarray	02-342	0	02-342						1479	1761	1249	679	498	488	662	1000	1088	437		836	553	2210			548									708	984	1555			380
GSM337929	GSE6857	Mircoarray	02-344	0	02-344						2177	2356	1962	871	1308	942	783	1240	1847	367		1320	866	5022			455									873	2036	3206			447
GSM337930	GSE6857	Mircoarray	02-345	0	02-345						2069	1069	984	423	476	499	457	1224	988	379		411	383	1073			374									334	610	2376			300
GSM337931	GSE6857	Mircoarray	02-346	0	02-346						7475	5295	1006	703	1970	1054	708	1408	1078	360		702	527	3089			439									604	1071	2948			794
GSM337932	GSE6857	Mircoarray	02-347	0	02-347						2242	5414	2104	969	2125	597	713	1541	1778	352		1411	813	4142			344									976	1367	2947			558
GSM337933	GSE6857	Mircoarray	02-354	0	02-354						2231	1599	1363	706	657	905	892	1168	2728	406		1172	348	4528			390									649	1762	2776			482
GSM337934	GSE6857	Mircoarray	02-355	0	02-355						8114	8938	2736	1650	5458	1278	804	3177	1424	379		1023	853	3352			461									969	1162	3286			762
GSM337935	GSE6857	Mircoarray	02-358	0	02-358						1687	1332	1498	642	1053	917	661	1274	1373	310		987	732	3528			379									527	1260	2143			377
GSM337936	GSE6857	Mircoarray	02-361	0	02-361						7796	6698	4074	1959	3490	1716	1557	1691	4647	613		2405	1611	6156			711									2023	2972	7355			853
GSM337937	GSE6857	Mircoarray	02-362	0	02-362						2673	4424	1786	835	1732	689	696	1254	1325	336		1197	860	4029			461									887	1215	2562			449
GSM337938	GSE6857	Mircoarray	02-363	0	02-363						2462	3860	2116	777	1999	611	616	1066	1273	304		874	706	3116			487									632	739	4056			438
GSM337939	GSE6857	Mircoarray	02-366	0	02-366						10215	5673	3832	2482	1094	1582	2102	1866	2438	660		960	435	3467			613									1597	2391	2853			759
GSM337940	GSE6857	Mircoarray	02-370	0	02-370						6534	7834	3391	1625	2372	1450	1420	1469	3290	716		1605	1431	5347			565									1544	2373	8485			962
GSM337941	GSE6857	Mircoarray	02-375	0	02-375						6191	8368	3947	1330	3147	1310	1329	1808	3046	646		1842	1665	6596			687									1812	2233	7562			862
GSM337942	GSE6857	Mircoarray	02-384	0	02-384						2481	3736	1812	758	1548	616	698	948	2132	337		1030	746	4048			425									909	1244	2344			411
GSM337943	GSE6857	Mircoarray	02-387	0	02-387						3988	8620	3762	1661	3987	1033	1234	1796	4399	616		2800	1639	7377			452									1645	2623	7470			788
GSM337944	GSE6857	Mircoarray	02-395	0	02-395						3150	5556	2976	1343	2297	1026	933	1642	1975	351		1050	831	3883			485									854	1257	3351			582
GSM337945	GSE6857	Mircoarray	02-396	0	02-396						2682	3325	1849	792	1580	820	739	1089	2060	330		899	711	4430			407									878	1311	2393			490
GSM337946	GSE6857	Mircoarray	02-398	0	02-398						3834	6088	2553	1076	1707	899	1044	1376	3123	558		2420	1538	6452			716									1429	2042	6177			632
GSM337947	GSE6857	Mircoarray	02-404	0	02-404						6710	7616	2615	1259	4407	1483	1002	1466	2390	537		1716	1360	5267			512									1170	1567	6350			848
GSM337948	GSE6857	Mircoarray	02-407	0	02-407						4625	3838	1082	656	1968	648	563	1066	942	256		509	400	1816			278									510	628	1890			386
GSM337949	GSE6857	Mircoarray	02-409	0	02-409						7028	12526	5831	2042	3409	1537	1676	2049	4217	636		2181	1802	5217			711									2589	3095	9628			961
GSM337950	GSE6857	Mircoarray	02-415	0	02-415						1250	2058	1038	616	894	507	486	999	891	246		494	473	1920			306									487	743	1987			322
GSM337951	GSE6857	Mircoarray	02-416	0	02-416						7018	8107	2844	1219	3217	1746	1376	1486	2836	616		2028	2134	6594			648									1017	1325	8834			874
GSM337952	GSE6857	Mircoarray	02-421	0	02-421						1707	1961	610	364	313	404	518	671	901	365		460	454	1807			497									359	715	1451			319
GSM337953	GSE6857	Mircoarray	02-423	0	02-423						4353	4652	1760	1120	1762	1037	966	1215	2341	471		1427	1273	4091			500									1245	1507	6482			517
GSM337954	GSE6857	Mircoarray	02-424	0	02-424						4389	8710	1772	1257	5202	960	774	1481	2221	373		928	852	3862			592									993	1310	6590			679
GSM337955	GSE6857	Mircoarray	02-429	0	02-429						4178	6264	2055	1227	3299	898	614	2771	731	382		652	1156	1496			590									770	645	5456			648
GSM337956	GSE6857	Mircoarray	02-430	0	02-430						2409	1752	1764	950	725	855	960	1280	1144	495		607	692	1907			466									613	1039	1118			614
GSM337957	GSE6857	Mircoarray	02-431	0	02-431						1443	1158	950	598	466	885	1104	1143	1765	391		1373	336	4999			473									663	2477	2870			457
GSM337958	GSE6857	Mircoarray	02-432	0	02-432						9208	7914	2776	1474	3421	1447	1046	3136	2027	427		1075	835	4291			499									866	1357	3422			651
GSM337959	GSE6857	Mircoarray	02-445	0	02-445						5246	8106	6405	2077	2367	1108	1258	1750	2868	402		2239	1608	6860			557									2024	2716	8135			654
GSM337960	GSE6857	Mircoarray	02-447	0	02-447						4722	5870	2142	890	1680	974	978	2250	1895	543		1291	2060	3017			649									856	1478	2446			647
GSM337961	GSE6857	Mircoarray	02-448	0	02-448						2067	2744	630	366	407	492	789	976	1252	461		698	422	2578			489									431	898	2043			386
GSM337962	GSE6857	Mircoarray	02-452	0	02-452						4410	5040	2490	1258	1711	1047	990	1197	2544	548		1404	1029	5721			601									1599	2220	6526			801
GSM337963	GSE6857	Mircoarray	02-454	0	02-454						4396	4726	2064	996	1613	821	708	1316	1568	314		793	570	2957			338									939	1314	2327			445
GSM337964	GSE6857	Mircoarray	02-455	0	02-455						3507	6772	3398	1538	2778	952	1112	2064	2642	394		1675	1044	6252			439									1426	2038	5632			648
GSM337965	GSE6857	Mircoarray	02-456	0	02-456						5965	6994	3942	2361	3843	1559	1494	3559	3957	696		2953	2588	7188			833									2558	2638	11901			899
GSM337966	GSE6857	Mircoarray	02-457	0	02-457						3035	5052	3088	1168	1704	864	879	1652	1102	350		4265	3230	11236			518									619	977	4097			648
GSM337967	GSE6857	Mircoarray	02-458	0	02-458						3689	2816	1190	645	1195	734	532	1045	860	674		669	484	2037			271									449	651	2334			366
GSM337968	GSE6857	Mircoarray	02-459	0	02-459						3100	4802	3332	1395	2617	945	1106	1666	3350	466		2535	1354	6543			405									1369	1957	4511			591
GSM337969	GSE6857	Mircoarray	02-460	0	02-460						10314	6912	2511	1100	3003	1282	1282	2100	1434	353		1054	736	3083			409									954	1340	4471			659
GSM337971	GSE6857	Mircoarray	02-466	0	02-466						2449	4883	3659	1089	2080	668	880	1937	3739	400		2056	1164	5783			460									1626	2764	4995			670
GSM337972	GSE6857	Mircoarray	03-012	0	03-012						4421	7812	5738	1918	2753	1144	1536	2073	5993	510		2967	1818	7935			540									2634	3721	5912			844
GSM337973	GSE6857	Mircoarray	03-015	0	03-015						3804	8175	3091	1475	3504	828	956	1633	2600	422		1624	1274	5787			456									1209	1769	5759			869
GSM337974	GSE6857	Mircoarray	03-017	0	03-017						2640	3748	1469	699	1253	519	583	967	971	288		704	487	2042			274									710	936	2073			402
GSM337975	GSE6857	Mircoarray	03-023	0	03-023						2969	3719	2208	870	1357	780	782	1388	2170	344		1310	869	4631			381									891	1263	4780			525
GSM337976	GSE6857	Mircoarray	03-024	0	03-024						12059	9180	4858	2065	3660	1522	1928	2800	2470	497		1815	1085	6211			578									1280	2049	7644			890
GSM337977	GSE6857	Mircoarray	03-025	0	03-025						6259	1980	5099	1467	590	1843	1787	1581	4534	1024		1816	1163	5032			633									1378	4138	5031			505
GSM337978	GSE6857	Mircoarray	03-033	0	03-033						3427	3199	2064	1190	2141	860	727	2607	1338	513		1075	1790	1922			500									982	1236	6061			538
GSM337979	GSE6857	Mircoarray	03-037	0	03-037						5585	10518	3134	1567	4456	1364	1105	2032	1764	496		1147	1096	3299			611									1150	1378	8393			1061
GSM337980	GSE6857	Mircoarray	03-042	0	03-042						1893	2509	1183	694	1225	588	553	1102	1429	308		1008	738	3724			382									599	859	2886			408
GSM337981	GSE6857	Mircoarray	03-043	0	03-043						4758	6866	1916	978	2528	1038	945	1311	1434	435		1311	1285	6520			744									980	1467	16134			773
GSM337982	GSE6857	Mircoarray	03-047	0	03-047						1424	828	1045	640	440	1007	895	1460	2387	493		1568	351	5018			448									567	2759	2706			432
GSM337983	GSE6857	Mircoarray	03-048	0	03-048						8680	5613	2886	1659	4490	2104	1180	1793	2445	493		1478	1542	4768			656									1475	2010	5400			922
GSM337984	GSE6857	Mircoarray	03-049	0	03-049						1709	2032	2179	816	793	644	740	1063	1718	310		1036	407	3194			352									649	1363	3687			403
GSM337985	GSE6857	Mircoarray	03-050	0	03-050						2617	2185	407	403	385	617	803	970	1601	514		992	539	2813			659									421	942	2644			427
GSM337986	GSE6857	Mircoarray	03-051	0	03-051						4606	3034	1810	1196	1236	1113	897	1392	2713	700		1932	3325	5198			503									1277	1763	5847			598
GSM337987	GSE6857	Mircoarray	03-054	0	03-054						1853	1903	1108	627	729	605	438	1052	480	295		292	658	485			239									380	432	824			361
GSM337988	GSE6857	Mircoarray	03-055	0	03-055						4732	2067	2934	1507	570	1387	1520	1683	2970	776		1301	770	3909			589									1358	4307	2313			421
GSM337989	GSE6857	Mircoarray	03-057	0	03-057						5602	4424	1581	828	1602	732	709	1017	1425	318		987	698	2953			300									908	1126	3201			409
GSM337990	GSE6857	Mircoarray	03-058	0	03-058						3981	5416	2742	1479	1667	980	1122	1787	2709	439		1240	1018	3808			518									1508	2842	7426			618
GSM337991	GSE6857	Mircoarray	03-059	0	03-059						3258	7596	3698	1518	2931	825	990	1593	2555	354		1644	976	5706			385									1313	1593	6333			656
GSM337992	GSE6857	Mircoarray	03-061	0	03-061						267	276	271	1981	5288	2304	264	2599	615	362		574	2145	262			294									796	404	748			282
GSM337993	GSE6857	Mircoarray	03-062	0	03-062						4641	3807	2309	1030	1433	1078	1126	1540	2861	605		1904	2196	5141			465									1085	2418	7100			688
GSM337994	GSE6857	Mircoarray	03-064	0	03-064						3175	4956	1801	1041	2170	867	811	1230	1588	558		1069	1008	2702			554									1138	1482	4603			781
GSM337995	GSE6857	Mircoarray	03-070	0	03-070						3975	5451	2459	970	962	829	938	1313	2164	345		1370	987	4384			643									926	1543	5643			416
GSM337996	GSE6857	Mircoarray	03-071	0	03-071						7102	8326	5282	2745	1916	1995	2143	2292	5040	528		1509	1931	5423			685									2045	3494	13376			830
GSM337997	GSE6857	Mircoarray	03-073	0	03-073						2244	3032	1581	671	1083	540	594	872	1272	338		1009	745	3115			525									743	1089	3330			341
GSM337998	GSE6857	Mircoarray	03-077	0	03-077						4249	3784	1920	1030	1223	747	910	1129	1947	379		1074	738	3768			300									1026	1349	4161			450
GSM337999	GSE6857	Mircoarray	03-081	0	03-081						2195	3146	1588	650	1277	511	522	1025	1078	279		821	642	3054			391									491	690	3328			356
GSM338000	GSE6857	Mircoarray	03-082	0	03-082						2410	4433	1228	645	1980	709	494	987	808	318		857	738	2646			351									575	1148	2519			512
GSM338001	GSE6857	Mircoarray	03-087	0	03-087						5797	6844	3138	1302	2353	1255	1344	1299	3358	695		2165	1726	5582			645									1638	2430	8980			818
GSM338002	GSE6857	Mircoarray	03-088	0	03-088						5145	4655	1595	715	1764	792	612	1401	570	239		401	385	1088			309									477	589	2021			435
GSM338003	GSE6857	Mircoarray	03-089	0	03-089						1426	1602	904	662	507	400	498	890	1000	461		466	497	1524			416									630	744	978			357
GSM338004	GSE6857	Mircoarray	03-093	0	03-093						4988	7777	4817	1923	2555	1244	1713	1632	4012	649		2184	1522	5902			735									2196	3371	11119			881
GSM338005	GSE6857	Mircoarray	03-098	0	03-098						1685	1516	377	363	368	431	614	1064	1162	375		576	321	1930			500									359	798	1913			318
GSM338006	GSE6857	Mircoarray	03-102	0	03-102						6806	6478	4793	2347	2224	1558	1917	1942	5452	1268		2861	3589	7818			761									2669	3641	9079			836
GSM338007	GSE6857	Mircoarray	03-105	0	03-105						2515	3502	1344	923	1312	623	678	942	1620	331		1023	729	2788			468									1278	1398	5109			378
GSM338008	GSE6857	Mircoarray	03-112	0	03-112						2743	5275	2620	1140	2726	774	872	1183	3602	384		1941	898	5730			314									1297	2002	3893			516
GSM338009	GSE6857	Mircoarray	03-116	0	03-116						6237	10016	6262	2026	3516	973	1383	2228	3901	552		2204	1268	5810			506									3396	2949	6731			837
GSM338010	GSE6857	Mircoarray	03-119	0	03-119						1720	2223	1708	1020	542	1103	1674	1764	4891	659		2297	392	8207			582									1105	4773	5221			661
GSM338011	GSE6857	Mircoarray	03-133	0	03-133						1806	2235	1821	950	553	613	858	864	1670	669		601	519	2357			486									813	1109	1136			458
GSM338012	GSE6857	Mircoarray	03-138	0	03-138						1659	1246	1686	671	856	672	783	884	1810	336		1552	452	4224			364									773	1706	3756			350
GSM338013	GSE6857	Mircoarray	03-139	0	03-139						4487	3239	1854	906	1198	767	841	1045	1135	296		828	563	2733			347									948	1389	3494			380
GSM338014	GSE6857	Mircoarray	03-146	0	03-146						4391	6954	4089	2332	2684	1430	1914	1708	5911	1009		3185	2234	6475			537									2433	4216	13524			803
GSM338015	GSE6857	Mircoarray	03-147	0	03-147						6706	8701	3742	1686	3039	1647	1767	1508	4715	743		1959	1710	7794			812									2325	3564	8990			809
GSM338016	GSE6857	Mircoarray	03-148	0	03-148						9251	5496	1631	858	2462	1122	1286	1639	1327	350		870	642	3235			401									759	1048	3782			585
GSM338017	GSE6857	Mircoarray	03-149	0	03-149						13446	3902	1922	1404	1624	2385	1572	1779	842	397		479	350	1669			434									750	1162	1085			520
GSM338018	GSE6857	Mircoarray	03-150	0	03-150						4784	6460	2067	978	1237	959	809	1598	1338	303		814	838	3128			633									763	1210	4994			463
GSM338019	GSE6857	Mircoarray	03-151	0	03-151						6022	7286	3362	1450	2238	1376	1190	1605	3016	574		2099	1836	6261			639									1713	2758	7161			802
GSM338020	GSE6857	Mircoarray	03-162	0	03-162						3265	5508	2510	1577	2705	970	1158	1741	2978	638		2082	1618	5098			444									1191	1836	10282			746
GSM338021	GSE6857	Mircoarray	03-164	0	03-164						4518	5946	1949	976	2107	898	755	1172	1295	464		1065	1080	3012			500									890	1252	5924			646
GSM338022	GSE6857	Mircoarray	03-165	0	03-165						10087	3996	2112	1544	1678	2149	1469	1672	1145	494		660	382	2321			561									1056	1586	1584			542
GSM338023	GSE6857	Mircoarray	03-180	0	03-180						4437	4459	2174	1432	2951	1400	952	2606	2325	514		1279	2246	3219			571									1459	1525	7329			672
GSM338024	GSE6857	Mircoarray	03-182	0	03-182						9530	8818	3131	1475	4110	1300	1202	2518	2284	394		1229	890	4627			438									1217	1714	4102			925
GSM338025	GSE6857	Mircoarray	03-187	0	03-187						7061	10501	4628	1938	3298	1656	1861	1818	5079	701		1931	1581	5960			750									2440	3498	10362			1010
GSM338026	GSE6857	Mircoarray	03-192	0	03-192						9880	4186	1587	1188	920	1035	1018	1225	1723	358		629	339	2619			349									873	1343	1460			474
GSM338027	GSE6857	Mircoarray	03-195	0	03-195						3947	4212	1788	889	1780	863	930	1308	2055	475		1817	1678	5319			529									976	1655	6916			608
GSM338028	GSE6857	Mircoarray	03-196	0	03-196						3116	3080	1359	718	1183	685	698	890	1122	291		579	444	2122			261									479	790	3293			428
GSM338029	GSE6857	Mircoarray	03-197	0	03-197						7912	4124	2315	1625	1186	1182	1426	1352	1316	460		733	394	2603			620									641	1328	1745			585
GSM338030	GSE6857	Mircoarray	03-199	0	03-199						2061	2994	1443	671	1128	589	589	864	1558	281		870	615	2286			346									906	1368	2302			349
GSM338031	GSE6857	Mircoarray	03-200	0	03-200						6884	8350	4469	1908	3794	1287	1384	2413	2567	581		2472	2314	6982			714									1886	1951	10224			863
GSM338032	GSE6857	Mircoarray	03-205	0	03-205						6124	3192	3458	1733	698	1479	1536	1685	2896	811		1484	778	3980			590									1488	4501	4170			414
GSM338033	GSE6857	Mircoarray	03-208	0	03-208						4181	5184	1978	1128	2088	961	849	1466	1543	353		841	740	2365			440									1024	1571	4999			573
GSM338034	GSE6857	Mircoarray	03-210	0	03-210						12409	8660	1976	1071	3199	1457	1176	2454	1562	386		1165	1024	5048			436									852	1262	4782			1275
GSM338035	GSE6857	Mircoarray	03-211	0	03-211						2228	2392	561	368	326	552	1003	1005	2132	553		896	421	3447			573									452	1287	2172			401
GSM338036	GSE6857	Mircoarray	03-214	0	03-214						4354	3883	2325	1287	1608	1327	1706	1212	3005	516		1290	907	4224			453									1520	2506	4589			507
GSM338037	GSE6857	Mircoarray	03-215	0	03-215						5709	8676	4988	2005	2196	1490	1649	2138	4094	640		2248	1846	8290			758									2147	3338	11518			971
GSM338038	GSE6857	Mircoarray	03-218	0	03-218						2542	5641	2919	1243	2133	634	829	1758	2080	358		1373	868	5047			386									1263	1839	3586			530
GSM338039	GSE6857	Mircoarray	03-219	0	03-219						5972	6130	4293	2132	2366	1278	1530	1808	3895	587		1864	1391	6451			713									2564	3342	6803			704
GSM338040	GSE6857	Mircoarray	03-220	0	03-220						4844	3191	1262	598	1009	921	735	1054	1106	294		722	425	3280			381									497	1246	2183			408
GSM338041	GSE6857	Mircoarray	03-223	0	03-223						3779	4850	2476	1769	2485	1163	1256	2801	2906	738		1641	1448	3870			531									1701	2518	7461			586
GSM338042	GSE6857	Mircoarray	03-225	0	03-225						2611	1760	686	479	383	717	885	1060	2408	608		1152	579	2917			800									586	1562	3693			338
GSM338043	GSE6857	Mircoarray	03-226	0	03-226						2709	4474	1557	833	1436	805	649	1178	1600	365		1093	854	3833			550									738	1084	3710			481
GSM338044	GSE6857	Mircoarray	03-227	0	03-227						8768	9614	3808	1768	3246	1386	1433	2357	2925	465		2374	1347	7101			496									1595	2586	7027			860
GSM338045	GSE6857	Mircoarray	03-228	0	03-228						4711	3500	2326	1392	1747	1032	1321	1581	3275	1059		2149	2431	5567			510									1371	2295	8096			750
GSM338046	GSE6857	Mircoarray	03-230	0	03-230						2886	2988	826	614	1461	536	533	1002	895	261		558	477	2502			287									447	656	2562			347
GSM338047	GSE6857	Mircoarray	03-231	0	03-231						3120	6285	1374	1037	2684	734	771	1344	1530	627		1528	1072	4173			578									1327	1250	6563			741
GSM338048	GSE6857	Mircoarray	03-233	0	03-233						3922	5786	2001	1258	1826	946	1016	1603	2866	411		1509	1112	4101			625									1201	1894	6196			519
GSM338049	GSE6857	Mircoarray	03-234	0	03-234						4426	2015	3736	1455	492	998	1706	1389	3310	814		1238	683	3769			625									1437	4221	2459			529
GSM338050	GSE6857	Mircoarray	03-235	0	03-235						2798	5165	2432	1143	2306	830	780	1355	1950	335		1167	808	3978			428									941	1430	4337			461
GSM338051	GSE6857	Mircoarray	03-237	0	03-237						5842	6998	2236	1418	2179	1475	1612	1558	3708	642		2122	1583	4913			648									1455	2858	8101			831
GSM338052	GSE6857	Mircoarray	03-241	0	03-241						3209	6426	2980	1204	2640	820	969	1244	3477	384		2169	1229	4826			316									1489	2475	4347			638
GSM338053	GSE6857	Mircoarray	03-243	0	03-243						3982	9337	4562	1891	2584	904	1181	1580	3562	405		1686	1081	6503			455									2324	3037	5701			641
GSM338054	GSE6857	Mircoarray	03-244	0	03-244						2846	2349	1101	674	925	629	771	834	1507	349		762	526	2598			278									806	1475	3975			456
GSM338055	GSE6857	Mircoarray	03-251	0	03-251						5092	5152	2903	1596	1382	1261	1456	1467	3628	628		2092	1530	5755			595									1929	3569	9178			733
GSM338056	GSE6857	Mircoarray	03-255	0	03-255						2285	2988	2092	837	1529	932	875	1086	2186	369		1320	434	3642			373									618	1504	3728			495
GSM338057	GSE6857	Mircoarray	03-256	0	03-256						2122	1464	1527	805	937	1595	1452	1440	3572	594		1485	444	5496			482									662	3440	2988			543
GSM338058	GSE6857	Mircoarray	03-261	0	03-261						7926	1632	1850	1321	740	1729	988	1985	2109	581		1020	625	2422			537									627	2193	3585			479
GSM338059	GSE6857	Mircoarray	03-262	0	03-262						4581	5100	2769	1330	1594	1187	1188	1402	2778	635		1718	1268	4923			575									1451	2418	5966			754
GSM338060	GSE6857	Mircoarray	03-263	0	03-263						5958	5606	1773	1060	2659	1112	919	1228	1555	439		1035	1376	4369			506									796	1018	7482			619
GSM338061	GSE6857	Mircoarray	03-265	0	03-265						2323	3923	1382	872	1414	654	687	1140	1268	339		871	721	2860			470									758	1076	3547			458
GSM338062	GSE6857	Mircoarray	03-268	0	03-268						3587	3729	1049	679	1270	738	716	790	1236	296		740	507	2172			262									685	927	3784			404
GSM338063	GSE6857	Mircoarray	03-269	0	03-269						2563	2182	563	542	546	713	928	1086	1860	650		882	704	2095			683									395	1136	3441			440
GSM338064	GSE6857	Mircoarray	03-270	0	03-270						2826	5420	3135	1276	1908	770	782	1600	1931	362		1208	902	4013			446									1060	1650	3532			502
GSM338065	GSE6857	Mircoarray	03-272	0	03-272						7628	5425	1624	848	2558	906	712	1688	722	264		607	464	1388			322									610	650	2375			542
GSM338066	GSE6857	Mircoarray	03-273	0	03-273						4056	2130	3102	1202	863	1229	1239	1225	2838	638		1271	1050	3998			615									1163	3030	3998			414
GSM338067	GSE6857	Mircoarray	03-277	0	03-277						6260	10123	4064	1887	2889	1498	1475	2714	2685	634		1684	1617	4407			779									1731	2231	7094			1153
GSM338068	GSE6857	Mircoarray	03-278	0	03-278						5686	4530	2022	1124	1694	933	935	1800	1708	318		580	464	2497			353									891	1077	2229			526
GSM338069	GSE6857	Mircoarray	03-280	0	03-280						2761	4052	2141	1115	2122	1035	954	1459	2096	379		1262	915	4786			465									963	1846	4783			571
GSM338070	GSE6857	Mircoarray	03-281	0	03-281						5442	4093	1466	758	1728	898	631	1174	1120	263		505	480	1722			297									592	822	1709			446
GSM338071	GSE6857	Mircoarray	03-284	0	03-284						5918	2530	3278	1716	710	1184	1360	1557	2194	576		942	670	3086			537									1058	3234	3197			451
GSM338072	GSE6857	Mircoarray	03-285	0	03-285						6929	5940	1590	1145	2480	1462	1117	1532	1679	581		1029	1283	3768			560									1100	1582	5974			912
GSM338073	GSE6857	Mircoarray	03-291	0	03-291						4182	4209	1854	1028	3128	1017	775	2199	1582	471		1305	2033	3653			618									1140	1327	5330			680
GSM338074	GSE6857	Mircoarray	03-292	0	03-292						2543	3716	3228	1108	1295	737	781	1320	1519	283		723	689	3310			354									841	1340	2903			414
GSM338075	GSE6857	Mircoarray	03-295	0	03-295						5818	5980	3826	1866	2888	1578	1664	1894	5164	987		2530	2859	6244			527									1585	3250	9981			843
GSM338076	GSE6857	Mircoarray	03-301	0	03-301						1438	1090	818	504	438	660	667	868	1228	341		1027	317	3451			364									459	1342	2359			490
GSM338077	GSE6857	Mircoarray	03-305	0	03-305						1652	1217	1058	552	552	777	624	934	1719	345		1021	370	3719			341									482	1431	2335			480
GSM338078	GSE6857	Mircoarray	03-306	0	03-306						6349	7986	3138	1200	3923	1380	1414	1620	2621	620		1235	1448	5554			635									991	1542	7342			880
GSM338079	GSE6857	Mircoarray	03-309	0	03-309						4819	7442	6113	1956	2019	1149	1962	1266	6025	568		3419	1711	7958			884									1989	3928	9446			646
GSM338080	GSE6857	Mircoarray	03-311	0	03-311						7504	12514	4602	2030	3999	1875	1706	2599	4108	728		2344	1851	4945			793									2477	3067	12954			1449
GSM338081	GSE6857	Mircoarray	03-312	0	03-312						6066	6284	2177	1251	2678	1539	1300	1352	2582	608		1291	1360	3727			482									1222	1853	9397			777
GSM338082	GSE6857	Mircoarray	03-313	0	03-313						4307	8831	4242	1564	3139	1051	1161	1587	4015	660		2035	1243	5600			352									1938	2780	7434			811
GSM338083	GSE6857	Mircoarray	03-314	0	03-314						3244	4902	2923	1239	2456	1010	998	1289	2220	378		1501	1048	4573			451									1055	1607	5686			516
GSM338084	GSE6857	Mircoarray	03-315	0	03-315						7368	4908	5173	1882	1866	1553	1870	1961	4553	1225		2385	3893	6466			642									1786	2814	8081			778
GSM338085	GSE6857	Mircoarray	03-316	0	03-316						3636	7452	3401	1175	2794	882	918	1225	3270	387		1745	1104	4482			319									1141	1709	4269			637
GSM338086	GSE6857	Mircoarray	03-317	0	03-317						2835	4983	1474	877	2470	720	567	1397	723	311		497	590	1331			441									688	648	2104			432
GSM338087	GSE6857	Mircoarray	03-319	0	03-319						4428	5924	2836	1661	2129	1210	1221	1794	3090	659		2002	3037	5106			677									1861	2250	6839			652
GSM338088	GSE6857	Mircoarray	03-321	0	03-321						7731	9982	3798	1792	4079	1940	1711	2359	3705	656		2059	1824	6135			765									2185	2827	8634			1206
GSM338089	GSE6857	Mircoarray	03-322	0	03-322						5283	4023	2387	1307	2018	1192	1426	2119	2649	862		1340	2356	4371			500									978	1602	7676			752
GSM338090	GSE6857	Mircoarray	03-326	0	03-326						7805	2062	2865	1031	578	1681	1280	1951	2687	712		1090	1047	4271			607									807	2690	3200			413
GSM338091	GSE6857	Mircoarray	03-329	0	03-329						2675	3910	610	803	1942	775	945	816	2065	779		1085	756	2059			368									832	2022	7983			1036
GSM338092	GSE6857	Mircoarray	03-333	0	03-333						9656	9116	3584	1547	3452	2002	1383	1489	3584	710		2312	2416	6182			609									2193	2572	8720			939
GSM338093	GSE6857	Mircoarray	03-334	0	03-334						3550	8802	3137	1279	4696	813	907	1434	3172	400		1650	965	5488			328									927	1362	5988			722
GSM338094	GSE6857	Mircoarray	03-335	0	03-335						8822	6118	2469	996	2302	1294	984	1464	1332	346		764	665	2502			407									908	1441	3073			626
GSM338095	GSE6857	Mircoarray	03-336	0	03-336						2102	2572	522	415	296	498	827	695	2173	645		691	439	3313			703									469	1256	2225			367
GSM338096	GSE6857	Mircoarray	03-339	0	03-339						1679	2268	415	371	260	454	722	506	1473	416		886	378	2454			489									320	964	2543			348
GSM338097	GSE6857	Mircoarray	03-342	0	03-342						2667	3898	1441	794	2158	610	494	1687	530	280		633	691	2132			417									357	463	2942			482
GSM338098	GSE6857	Mircoarray	03-343	0	03-343						5486	7202	2435	1227	2513	1048	819	1976	2055	369		1515	1325	3573			615									1618	1771	5093			495
GSM338099	GSE6857	Mircoarray	03-345	0	03-345						4681	8830	5021	1619	2794	1060	1139	1528	5367	472		2306	1422	5996			374									2363	3458	6058			786
GSM338100	GSE6857	Mircoarray	03-349	0	03-349						8534	7758	4874	2832	4648	1922	1783	3840	4438	971		2042	2921	6362			691									2036	2991	9201			1116
GSM338101	GSE6857	Mircoarray	03-350	0	03-350						20323	7180	2595	2050	1802	5684	3176	3046	1803	680		636	456	2904			548									1086	2132	1393			748
GSM338102	GSE6857	Mircoarray	03-354	0	03-354						2459	2634	1152	652	924	541	605	686	924	267		501	385	1757			278									687	899	2499			298
GSM338103	GSE6857	Mircoarray	03-356	0	03-356						1826	2950	1493	728	1668	576	556	964	1083	274		720	592	1832			345									675	951	2646			410
GSM338104	GSE6857	Mircoarray	03-360	0	03-360						6917	4526	3619	1504	1771	1350	1472	2117	2902	919		1742	4069	5891			597									1336	1909	5454			715
GSM338105	GSE6857	Mircoarray	03-361	0	03-361						5895	5436	2176	1223	1882	1300	1108	1402	2849	591		1279	1243	4450			531									1339	1774	6039			750
GSM338106	GSE6857	Mircoarray	03-364	0	03-364						2902	2275	1644	896	661	1065	807	1256	1190	556		584	1003	2320			470									694	1094	1268			687
GSM338107	GSE6857	Mircoarray	03-365	0	03-365						8601	5031	2416	1127	1190	1356	1051	1264	2068	405		975	514	2780			372									962	1724	2281			423
GSM338108	GSE6857	Mircoarray	03-366	0	03-366						6099	4972	2770	1593	1978	1381	1338	1691	3173	516		1687	1404	4898			608									1575	2794	8581			624
GSM338109	GSE6857	Mircoarray	03-369	0	03-369						7140	8172	3208	1625	2804	1698	1410	1811	3357	590		2351	1959	6918			705									1430	2168	8642			931
GSM338110	GSE6857	Mircoarray	03-374	0	03-374						9496	2020	2248	933	462	1901	1441	1636	2945	771		1436	1264	4127			635									833	2953	3343			441
GSM338111	GSE6857	Mircoarray	03-375	0	03-375						3047	3482	1132	806	1257	578	603	1190	1660	326		797	564	3106			282									705	1001	3116			401
GSM338112	GSE6857	Mircoarray	03-381	0	03-381						6269	4806	1622	792	2052	1040	724	1337	1077	293		584	487	2417			346									546	933	2082			484
GSM338113	GSE6857	Mircoarray	03-383	0	03-383						3065	6638	3079	1322	2614	783	966	1564	2867	428		2238	1581	4742			446									1219	1978	4920			778
GSM338114	GSE6857	Mircoarray	03-384	0	03-384						7218	3854	2540	1834	910	1199	1477	1702	1647	615		789	432	2494			601									1457	1964	1472			566
GSM338115	GSE6857	Mircoarray	03-387	0	03-387						3988	8620	3762	1661	3987	1033	1234	1796	4399	616		2800	1639	7377			452									1645	2623	7470			788
GSM338116	GSE6857	Mircoarray	03-394	0	03-394						4122	5720	1409	870	3084	929	668	1418	1603	438		1235	1019	3661			457									659	1034	4196			708
GSM338117	GSE6857	Mircoarray	03-397	0	03-397						4735	7634	6065	2327	2900	1399	1645	2290	5169	563		3063	1957	8939			665									1883	3355	8518			879
GSM338118	GSE6857	Mircoarray	03-398	0	03-398						2142	3532	1738	863	1729	616	562	1310	1217	263		815	677	2555			340									687	956	2470			428
GSM338119	GSE6857	Mircoarray	03-405	0	03-405						2583	1407	1421	785	604	1067	889	1143	1532	631		838	838	2613			681									650	1413	1110			693
GSM338120	GSE6857	Mircoarray	03-415	0	03-415						1780	871	1782	812	586	919	1678	1484	4301	590		2116	434	6542			467									926	4614	2603			484
GSM338121	GSE6857	Mircoarray	03-416	0	03-416						5571	8212	3045	1474	1846	1184	1142	2171	2163	412		1571	1341	4561			772									1051	1603	7724			655
GSM338122	GSE6857	Mircoarray	03-418	0	03-418						2612	4168	2424	1029	2140	955	772	1296	1498	352		1145	881	3338			426									803	1474	3830			496
GSM338123	GSE6857	Mircoarray	03-422	0	03-422						5648	9277	3288	2104	7466	1450	1304	2601	2953	646		2436	2150	7033			833									2824	2260	8027			989
GSM338124	GSE6857	Mircoarray	03-424	0	03-424						2216	5990	2578	1112	2350	526	622	1390	1938	361		1381	886	3576			342									1156	1674	3071			588
GSM338125	GSE6857	Mircoarray	03-425	0	03-425						2013	3015	691	392	336	543	1215	1067	2547	674		867	509	3724			595									521	1712	2472			466
GSM338126	GSE6857	Mircoarray	03-427	0	03-427						1873	2054	928	828	576	1462	1012	1488	2970	510		1323	380	5546			471									596	2434	2674			470
GSM338127	GSE6857	Mircoarray	03-434	0	03-434						5062	5330	2969	1715	3312	1184	1074	3127	1957	626		1438	1975	3584			572									981	1463	8611			832
GSM338128	GSE6857	Mircoarray	03-435	0	03-435						6481	3154	1226	816	944	763	700	1313	1082	283		684	376	2237			350									587	1028	1365			396
GSM338129	GSE6857	Mircoarray	03-438	0	03-438						4224	5184	1308	702	2214	897	684	1252	1450	402		653	866	3706			466									522	828	3470			642
GSM338130	GSE6857	Mircoarray	03-439	0	03-439						4125	6528	2100	1251	1968	829	902	1294	1599	372		1065	895	3165			418									824	1158	7955			611
GSM338131	GSE6857	Mircoarray	03-441	0	03-441						3406	4840	2053	1467	3339	1070	956	2710	1968	564		1253	1335	2616			487									1118	1615	6078			706
GSM338132	GSE6857	Mircoarray	03-442	0	03-442						4131	2338	770	446	926	759	414	760	521	221		342	306	964			236									291	400	834			274
GSM338133	GSE6857	Mircoarray	03-443	0	03-443						3508	5151	3368	1302	2578	1005	1013	1658	4500	433		2087	1372	6271			482									1742	2252	5106			773
GSM338134	GSE6857	Mircoarray	03-450	0	03-450						3627	4172	1846	1331	2968	977	765	1884	1484	533		876	1489	1960			431									932	1244	6186			644
GSM338135	GSE6857	Mircoarray	03-452	0	03-452						12192	4364	1945	1384	1340	2926	1750	2390	1198	512		604	364	1986			462									709	1244	1101			543
GSM338136	GSE6857	Mircoarray	03-455	0	03-455						2452	3358	1117	571	414	635	1096	1149	2442	697		806	696	4050			763									605	1717	3643			489
GSM338137	GSE6857	Mircoarray	03-456	0	03-456						8675	7772	2694	1181	2121	1044	888	2418	1663	349		1099	705	3899			433									1047	1315	3852			604
GSM338138	GSE6857	Mircoarray	03-457	0	03-457						2670	3663	754	804	1649	816	941	1400	2026	824		1019	865	2374			375									654	1698	5213			1011
GSM338139	GSE6857	Mircoarray	03-460	0	03-460						4603	1272	1290	726	660	1141	760	1468	1414	416		644	549	2309			438									417	1262	1544			317
GSM338140	GSE6857	Mircoarray	03-464	0	03-464						8839	6302	1781	994	2859	1170	869	2340	1205	315		820	662	3668			377									615	1103	3127			788
GSM338141	GSE6857	Mircoarray	03-467	0	03-467						3016	5622	2904	1162	2429	762	857	1524	4251	477		2668	1397	7215			384									2049	3348	5067			709
GSM338142	GSE6857	Mircoarray	03-468	0	03-468						10065	6664	2982	1507	2523	1272	1340	2988	1759	384		1272	792	4498			493									1018	1422	4501			809
GSM338143	GSE6857	Mircoarray	AN	0	AN						9202	4212	1443	766	1581	1331	742	1348	1543	346		873	595	3052			363									728	1189	2020			524
GSM270322	GSE10694	Mircoarray	127	1	127	1	12.5			1	1.64549e+06	1.43633e+06	1.29598e+06	1.45349e+06	367122	860880	1.80119e+06	657678	516030	127428		1.21717e+06	294743	2.90464e+06	167965											631037	2.36472e+06	1.95966e+06
GSM270323	GSE10694	Mircoarray	128	1	128	1	7.5			1	2.94223e+06	1.33589e+06	1.63256e+06	1.51523e+06	380560	2.10796e+06	1.23665e+06	788652	257064	96276.5		274803	170329	1.71972e+06	113655											551165	2.00475e+06	896291
GSM270324	GSE10694	Mircoarray	130	1	130	1	8			1	2.05641e+06	2.20066e+06	1.16135e+06	1.56806e+06	436350	1.21325e+06	1.27421e+06	684443	561356	169175		384573	258958	1.14231e+06	419777											974822	3.05662e+06	1.82418e+06
GSM270325	GSE10694	Mircoarray	131	1	131	0	57			0	3.34163e+06	2.05343e+06	1.87613e+06	2.8648e+06	771661	4.06454e+06	1.60006e+06	654247	919789	323111		337584	322007	4.12514e+06	41934.3											413966	1.38929e+06	1.12333e+06
GSM270326	GSE10694	Mircoarray	132	1	132	0	58			0	1.00199e+06	561732	676103	750962	54624.1	559322	1.05852e+06	551325	291216	254483		2.3728e+06	2.10619e+06	4.72132e+06	41934.3											306797	1.91127e+06	1.47982e+06
GSM270327	GSE10694	Mircoarray	133	1	133	0	56			0	1.55801e+06	2.38262e+06	1.4933e+06	1.75769e+06	200524	1.16153e+06	1.33137e+06	880495	255289	271914		1.13611e+06	234716	4.71137e+06	414550											697397	1.9707e+06	1.05248e+06
GSM270328	GSE10694	Mircoarray	134	1	134	1	12			1	305648	236069	344011	519847	139116	524589	651225	182870	41934.3	41934.3		2.68677e+06	102678	2.41544e+06	41934.3											1.49341e+06	1.46504e+06	255738
GSM270329	GSE10694	Mircoarray	135	1	135	1	24			1	1.34291e+06	1.17932e+06	1.42219e+06	2.21446e+06	327872	907029	1.56847e+06	750969	88724.4	159051		863285	216796	1.93127e+06	192602											659581	678053	395541
GSM270330	GSE10694	Mircoarray	136	1	136	0	54			0	1.88438e+06	1.52032e+06	1.65554e+06	2.43744e+06	283628	2.43116e+06	2.95364e+06	754892	136413	158970		867491	273244	1.59069e+06	84821.1											900612	1.36516e+06	282154
GSM270331	GSE10694	Mircoarray	137	1	137	1	41			0	5.34216e+06	3.14118e+06	4.23795e+06	2.59405e+06	595508	2.0343e+06	1.71899e+06	458589	1.35692e+06	397683		250862	137803	1.77878e+06	98625											446150	1.77594e+06	1.24805e+06
GSM270332	GSE10694	Mircoarray	138	1	138	1	8.5			1	1.39647e+06	1.72144e+06	1.92851e+06	2.60288e+06	725394	2.21619e+06	2.13556e+06	1.13129e+06	100501	118089		1.44588e+06	246264	4.44647e+06	71291.3											1.61449e+06	1.30994e+06	165459
GSM270333	GSE10694	Mircoarray	14	1	14	1	8			1	2.18413e+06	988921	1.91533e+06	3.4402e+06	125848	2.76276e+06	1.61599e+06	416279	404886	631441		332392	96585.1	1.95344e+06	45438.3											355816	1.53428e+06	1.41711e+06
GSM270334	GSE10694	Mircoarray	152	1	152	1	22			1	1.09632e+06	1.1722e+06	991486	1.75975e+06	312913	748772	1.43119e+06	796426	301661	513451		894983	463254	2.3467e+06	71268.5											555870	2.80948e+06	1.30518e+06
GSM270335	GSE10694	Mircoarray	153	1	153	0	48			0	770928	1.39618e+06	666810	1.70053e+06	298087	310190	823007	1.0006e+06	217023	70039.9		2.21705e+06	531527	4.68792e+06	142780											614239	1.3831e+06	953467
GSM270336	GSE10694	Mircoarray	154	1	154	1	2.5			1	1.20252e+06	2.21619e+06	1.11342e+06	991793	1.87613e+06	252324	673437	1.2467e+06	257589	53423.7		1.73782e+06	410290	2.71252e+06	124948											686636	1.47559e+06	631043
GSM270337	GSE10694	Mircoarray	155	1	155	0	48			0	1.86541e+06	2.47324e+06	1.6732e+06	2.24465e+06	725213	931722	1.20234e+06	1.03788e+06	463351	58140		1.32936e+06	284794	4.21201e+06	103182											927678	1.72894e+06	771306
GSM270338	GSE10694	Mircoarray	156	1	156						3.37613e+06	1.54672e+06	2.01885e+06	1.74827e+06	535706	1.47208e+06	1.14947e+06	767566	1.28732e+06	108746		952723	132121	1.29917e+06	219450											1.28801e+06	3.20849e+06	639326
GSM270339	GSE10694	Mircoarray	157	1	157	1	27			1	2.40075e+06	5.95612e+06	2.74909e+06	1.84694e+06	414455	1.17352e+06	1.32596e+06	672367	529374	228098		1.44395e+06	239915	2.35373e+06	154173											278215	1.51613e+06	1.08688e+06
GSM270340	GSE10694	Mircoarray	17	1	17	1	17.5			1	2.68443e+06	3.66178e+06	2.99825e+06	3.25727e+06	966001	1.63005e+06	943933	645881	564502	123434		853201	178785	2.76096e+06	388221											796466	2.38102e+06	1.08174e+06
GSM270341	GSE10694	Mircoarray	18	1	18						2.22269e+06	744457	779299	1.18508e+06	550994	865056	1.36411e+06	231564	152784	257836		175247	71668	2.69255e+06	61078.8											266175	1.45246e+06	2.04126e+06
GSM270342	GSE10694	Mircoarray	26	1	26	1	5.5			1	1.98046e+06	1.13467e+06	1.65253e+06	1.47484e+06	292146	2.53243e+06	2.08606e+06	601168	41934.3	639748		1.45214e+06	519063	399409	41934.3											107495	41934.3	1.96787e+06
GSM270343	GSE10694	Mircoarray	313	1	313	1	3			1	2.20648e+06	429922	923134	1.87992e+06	1.47094e+06	1.84646e+06	997972	724473	108105	488058		1.52469e+06	2.03668e+06	1.03411e+06	41934.3											399217	198722	2.13236e+06
GSM270344	GSE10694	Mircoarray	314	1	314	0	30				2.48216e+06	1.30329e+06	1.34345e+06	1.61301e+06	485760	2.21617e+06	1.6825e+06	430318	878394	927678		633959	245369	2.25884e+06	180463											207202	1.94136e+06	2.8804e+06
GSM270345	GSE10694	Mircoarray	315	1	315	1	14.5			1	3.60676e+06	1.47985e+06	1.99827e+06	2.45592e+06	588934	2.79033e+06	1.59916e+06	354868	234141	657099		872179	459765	1.42246e+06	41934.3											67460.7	173044	1.00458e+06
GSM270346	GSE10694	Mircoarray	316	1	316	1	13			1	1.83495e+06	1.15008e+06	1.51498e+06	2.31847e+06	596211	1.85839e+06	802671	351122	550191	436446		1.27401e+06	349528	2.82167e+06	83132.4											41934.3	674860	1.68961e+06
GSM270347	GSE10694	Mircoarray	317	1	317	1	9.5			1	813491	1.44389e+06	1.79849e+06	1.31449e+06	141900	1.43739e+06	1.31707e+06	888420	101126	82789		1.77807e+06	445878	3.63718e+06	62065.2											187370	625221	592058
GSM270348	GSE10694	Mircoarray	318	1	318	1	5			1	41934.3	41934.3	41934.3	41934.3	41934.3	41934.3	1.24166e+06	390042	660723	157426		212080	41934.3	1.69332e+06	284483											255526	1.4371e+06	745164
GSM270349	GSE10694	Mircoarray	31	1	31	1	9			1	3.03436e+06	2.28645e+06	1.91629e+06	2.33761e+06	404473	3.26161e+06	2.02223e+06	606057	360083	631132		560217	105628	3.76994e+06	143394											213611	682331	1.78265e+06
GSM270350	GSE10694	Mircoarray	321	1	321	0	27				41934.3	41934.3	144761	41934.3	41934.3	41934.3	1.06706e+06	236069	41934.3	65123.5		262716	41934.3	1.12707e+06	41934.3											41934.3	41934.3	243972
GSM270351	GSE10694	Mircoarray	323	1	323	0	26				2.54205e+06	357546	938361	2.13132e+06	300448	2.0085e+06	412615	189512	68537.1	1.21295e+06		1.59053e+06	653724	2.11691e+06	41934.3											41934.3	120369	1.18199e+06
GSM270352	GSE10694	Mircoarray	32	1	32	1	1			1	1.37414e+06	535122	611934	556632	97377.5	2.15748e+06	1.57975e+06	362102	706148	620226		360790	89788.3	1.39558e+06	242159											719923	4.13319e+06	996984
GSM270353	GSE10694	Mircoarray	336	1	336	1	7.5			1	1.68939e+06	1.61449e+06	945009	1.35597e+06	456612	778567	682201	672132	588222	280540		1.0333e+06	489965	2.93096e+06	334573											266343	1.9406e+06	1.41595e+06
GSM270354	GSE10694	Mircoarray	337	1	337	1	5.5			1	41934.3	41934.3	41934.3	41934.3	41934.3	41934.3	832035	270606	255335	154692		716053	41934.3	5.60932e+06	145192											129535	584803	669435
GSM270355	GSE10694	Mircoarray	338	1	338	1	16			1	2.13725e+06	2.06787e+06	1.86222e+06	2.20324e+06	1.75908e+06	1.35559e+06	418248	617522	160858	353628		1.6373e+06	930959	3.18633e+06	782720											163291	163198	858155
GSM270356	GSE10694	Mircoarray	339	1	339	0	23				1.60435e+06	131272	530943	1.23072e+06	147443	2.17596e+06	369505	70587.6	91318.6	1.87613e+06		628047	659159	1.20979e+06	41934.3											41934.3	123001	2.55658e+06
GSM270357	GSE10694	Mircoarray	340	1	340	1	11			1	2.77536e+06	1.05894e+06	2.12504e+06	2.10811e+06	606900	2.17894e+06	1.23072e+06	349651	668820	1.03786e+06		326234	306689	1.75908e+06	99692.9											101034	538703	2.3058e+06
GSM270358	GSE10694	Mircoarray	341	1	341	1	5			1	1.77117e+06	343853	1.02624e+06	1.9247e+06	41934.3	2.14296e+06	1.64222e+06	558824	131546	594639		1.51361e+06	187327	1.80442e+06	41948.6											41934.3	534758	1.85779e+06
GSM270359	GSE10694	Mircoarray	343	1	343	1	11			1	41934.3	41934.3	63476.2	41934.3	41934.3	41934.3	41934.3	57788.8	63301.9	46421.1		639563	41934.3	247615	41934.3											41934.3	315556	41934.3
GSM270360	GSE10694	Mircoarray	344	1	344	1	13			1	2.57178e+06	2.30936e+06	2.15974e+06	1.71652e+06	1.18341e+06	1.57562e+06	633699	207014	64596.8	399484		937011	506581	1.49323e+06	915367											160627	50397.2	1.31124e+06
GSM270361	GSE10694	Mircoarray	345	1	345	1	3			1	41934.3	41934.3	78295.1	41934.3	41934.3	41934.3	475318	225120	138071	69945.4		322175	41934.3	1.26382e+06	69531.1											106736	579801	991377
GSM270362	GSE10694	Mircoarray	346	1	346	1	11			1	41934.3	41934.3	90962.3	41934.3	41934.3	41934.3	751262	145991	41934.3	47539.2		511447	41934.3	2.72364e+06	41934.3											109915	101587	239896
GSM270363	GSE10694	Mircoarray	347	1	347	0	20				4.05617e+06	914937	1.70446e+06	3.31202e+06	1.03778e+06	4.12572e+06	1.42393e+06	297878	89104.9	824523		1.92341e+06	402387	2.13973e+06	41934.3											41934.3	78599.5	373727
GSM270364	GSE10694	Mircoarray	35	1	35	1	4.5			1	943310	727770	1.15244e+06	839230	148934	712610	476213	131697	537073	236142		1.63802e+06	1.57444e+06	5.51753e+06	44019.1											102280	1.10993e+06	1.24823e+06
GSM270365	GSE10694	Mircoarray	38	1	38	1	15.5			1	1.97088e+06	1.50786e+06	1.34345e+06	1.08676e+06	379295	1.21832e+06	868228	539248	1.185e+06	312888		512579	288356	1.68966e+06	579998											725401	2.55492e+06	2.28986e+06
GSM270366	GSE10694	Mircoarray	39	1	39	0	45			0	3.05045e+06	3.66178e+06	2.69104e+06	2.76276e+06	725590	1.39878e+06	935447	742308	541994	164873		484756	212935	2.45071e+06	302298											765129	1.98165e+06	1.01496e+06
GSM270367	GSE10694	Mircoarray	41	1	41	0	48			0	2.73051e+06	4.13319e+06	2.79675e+06	2.02776e+06	1.35692e+06	1.46364e+06	1.23677e+06	1.17651e+06	365408	140013		363444	274199	2.85066e+06	785338											1.38837e+06	843378	791979
GSM270368	GSE10694	Mircoarray	42	1	42	0	49			0	2.15424e+06	1.62595e+06	2.27607e+06	2.44545e+06	564502	3.29142e+06	1.99246e+06	450517	473189	530099		275797	50414.3	1.49716e+06	101747											884157	2.5724e+06	810414
GSM270369	GSE10694	Mircoarray	43	1	43	1	9			1	2.24678e+06	930726	1.63318e+06	2.58341e+06	272278	2.84744e+06	2.02989e+06	764869	757743	365755		179843	424374	4.36326e+06	41934.3											42523.8	850543	846453
GSM270370	GSE10694	Mircoarray	51	1	51	1	13.5			1	2.00447e+06	1.03518e+06	1.34875e+06	1.0382e+06	42012.8	1.64051e+06	1.97066e+06	788313	337156	248279		1.74504e+06	584744	3.53502e+06	136902											159995	877884	2.73601e+06
GSM270371	GSE10694	Mircoarray	54	1	54	1	7.5			1	2.02776e+06	1.96887e+06	1.57819e+06	2.21717e+06	278697	1.21916e+06	768888	315395	419895	41934.3		896739	208687	5.17035e+06	85477.6											341424	1.17969e+06	806839
GSM270372	GSE10694	Mircoarray	56	1	56	0	48			0	2.60288e+06	3.1673e+06	2.25884e+06	2.16039e+06	772402	2.14498e+06	3.02433e+06	928058	548729	209253		510568	81826.8	4.31044e+06	163262											1.58871e+06	3.32041e+06	584803
GSM270373	GSE10694	Mircoarray	60	1	60	1	19.5			1	2.16056e+06	890635	1.35025e+06	2.08976e+06	167638	2.24384e+06	2.20324e+06	551198	152775	54818.9		902803	189558	4.35054e+06	41934.3											441865	850960	317451
GSM270374	GSE10694	Mircoarray	70	1	70	0	42			0	1.44344e+06	2.36744e+06	1.15048e+06	1.77676e+06	806896	1.98256e+06	653051	543889	406716	58767.8		652757	463699	2.27441e+06	474136											746589	1.63217e+06	584990
GSM270375	GSE10694	Mircoarray	71	1	71	1	16			1	3.37613e+06	2.00684e+06	3.0211e+06	1.93713e+06	350361	1.84004e+06	1.63986e+06	418876	899982	41934.3		4.31415e+06	170023	1.08629e+06	475375											543573	2.66728e+06	722375
GSM270376	GSE10694	Mircoarray	80	1	80	1	10			1	2.21717e+06	3.91337e+06	2.44508e+06	1.61843e+06	880460	1.31819e+06	1.185e+06	433701	931247	131489		284591	72734.4	1.98399e+06	761793											1.93553e+06	4.68029e+06	1.15518e+06
GSM270377	GSE10694	Mircoarray	8	1	8	1	4.5			1	1.60379e+06	458823	1.04854e+06	1.32359e+06	279778	1.51499e+06	712888	248279	335152	592870		2.30753e+06	260225	2.91555e+06	124398											190664	548998	1.83233e+06
GSM270378	GSE10694	Mircoarray	9	1	9	1	16			1	3.27582e+06	854712	1.44478e+06	3.25532e+06	182060	1.99246e+06	1.27066e+06	828142	728629	169277		407249	437613	3.9413e+06	58432.1											89677.9	1.23094e+06	734753
GSM270379	GSE10694	Mircoarray	106	1	106	1	21			1	2.47218e+06	4.26077e+06	2.11776e+06	1.23696e+06	229553	921557	1.35003e+06	569851	314736	96733		818935	350015	1.4061e+06	133827											672125	1.04588e+06	1.57955e+06
GSM270380	GSE10694	Mircoarray	107	1	107	0	68			0	377294	506080	356992	70981.9	41934.3	41934.3	72760.6	226511	41934.3	41934.3		1.93667e+06	2.04789e+06	1.62276e+06	203266											551888	82702.9	53253
GSM270381	GSE10694	Mircoarray	108	1	108	1	2			1	1.57969e+06	898094	891312	811216	206654	1.32425e+06	521576	298684	77117.1	196069		1.23728e+06	968903	4.44313e+06	44018.3											488454	488649	1.52707e+06
GSM270382	GSE10694	Mircoarray	109	1	109	1	58			0	1.97633e+06	1.64214e+06	1.34042e+06	661874	337473	668425	1.25834e+06	476289	349658	89742.5		1.20985e+06	224783	2.36325e+06	140727											765765	1.80071e+06	1.53262e+06
GSM270383	GSE10694	Mircoarray	110	1	110	1	54			0	877682	1.75648e+06	1.03519e+06	449005	47760.8	342590	906512	879994	338365	125784		629669	924224	1.34935e+06	126646											202618	1.52818e+06	973877
GSM270384	GSE10694	Mircoarray	111	1	111	1	5			1	931489	459668	616110	642402	47650.6	1.06967e+06	1.05013e+06	324776	303729	125706		1.45604e+06	460372	2.01972e+06	209142											314938	2.37743e+06	552705
GSM270385	GSE10694	Mircoarray	112	1	112	1	4.5			1	358574	419056	475432	308844	55939.2	222482	562671	517974	289265	41934.3		2.12374e+06	903110	1.88448e+06	125275											411181	1.63634e+06	480239
GSM270386	GSE10694	Mircoarray	114	1	114	1	16.5			1	1.5086e+06	1.47921e+06	744799	1.03827e+06	174713	993242	1.06757e+06	580950	156871	109162		1.42718e+06	702485	1.69574e+06	94975.1											501601	1.27311e+06	1.65979e+06
GSM270387	GSE10694	Mircoarray	115	1	115	1	33			1	394230	1.7083e+06	536585	176331	41934.3	97271.4	202392	326250	206189	473871		1.03623e+06	1.26385e+06	539312	41934.3											48316.6	1.41089e+06	501726
GSM270388	GSE10694	Mircoarray	120	1	120	1	1			1	1.53673e+06	2.13503e+06	1.66141e+06	646889	162564	617466	996057	517006	723619	123486		569714	334335	1.38277e+06	373286											440621	3.13484e+06	1.29062e+06
GSM270389	GSE10694	Mircoarray	121	1	121	1	13			1	1.17149e+06	2.43856e+06	1.09228e+06	1.35884e+06	48041.5	574032	940757	915596	112932	78938.2		1.23496e+06	2.0794e+06	2.39576e+06	47975.7											169959	880178	589129
GSM270390	GSE10694	Mircoarray	123	1	123	0	42			0	1.05792e+06	898885	1.20657e+06	1.25388e+06	141166	1.80789e+06	3.02082e+06	642672	636736	465390		1.40446e+06	253292	5.48123e+06	319950											209985	2.38164e+06	722455
GSM270391	GSE10694	Mircoarray	1320	1	1320	1	15			1	2.62886e+06	1.039e+06	1.65058e+06	1.29192e+06	263859	1.74297e+06	1.41013e+06	763761	449401	355411		893633	204479	4.29959e+06	140114											107582	572392	761922
GSM270392	GSE10694	Mircoarray	1360	1	1360	0	53			0	3.02835e+06	1.52583e+06	2.33735e+06	1.42125e+06	328181	1.21172e+06	1.43042e+06	417734	834710	533359		733623	104313	1.60086e+06	232980											626861	2.90345e+06	1.95819e+06
GSM270393	GSE10694	Mircoarray	139	1	139	1	18.5			1	2.23938e+06	2.72261e+06	2.36541e+06	1.39473e+06	316545	1.38638e+06	1.07362e+06	990911	455008	119489		671729	227353	1.1526e+06	331542											237184	1.43482e+06	1.07725e+06
GSM270394	GSE10694	Mircoarray	144	1	144	1	14			1	3.09067e+06	4.37681e+06	4.4132e+06	1.67392e+06	1.1853e+06	755307	1.16043e+06	727159	177865	168672		1.10432e+06	260102	1.89014e+06	389956											1.04804e+06	1.09018e+06	483134
GSM270395	GSE10694	Mircoarray	158	1	158	1	3			1	142716	392959	501521	237832	41934.3	144092	197523	426463	181094	69753.3		601800	1.40319e+06	1.27295e+06	41934.3											420681	834919	452969
GSM270396	GSE10694	Mircoarray	160	1	160	1	24			1	475999	2.21274e+06	1.21471e+06	720492	53656.1	70458.6	135241	701033	168802	41934.3		1.99781e+06	2.5061e+06	1.7018e+06	41934.3											184741	1.51778e+06	240617
GSM270397	GSE10694	Mircoarray	162	1	162	0	46			0	2.21847e+06	1.1896e+06	873017	702282	120525	1.38236e+06	1.76274e+06	367210	187664	259245		1.84494e+06	405198	1.67561e+06	45906.9											273627	571586	1.28518e+06
GSM270398	GSE10694	Mircoarray	165	1	165	0	45			0	1.31183e+06	251903	548855	644461	64309.3	892079	475537	179847	41934.3	118292		1.68662e+06	1.15484e+06	4.21576e+06	41934.3											730862	141689	758676
GSM270399	GSE10694	Mircoarray	166	1	166	0	46			0	1.6184e+06	2.33247e+06	1.9584e+06	1.20266e+06	43721.7	1.18037e+06	741552	414555	353242	142078		1.57139e+06	880848	2.4615e+06	41934.3											191038	1.40551e+06	828614
GSM270400	GSE10694	Mircoarray	127	0	127						1.37545e+06	2.28828e+06	1.38184e+06	1.68157e+06	361928	959195	1.29231e+06	645609	538606	227146		740559	205225	2.26078e+06	342528											806114	2.96711e+06	2.07873e+06
GSM270401	GSE10694	Mircoarray	128	0	128						2.38727e+06	2.48057e+06	2.43121e+06	1.30494e+06	346695	861629	1.18416e+06	185550	510635	385802		151843	43338.6	1.41291e+06	103277											1.01681e+06	2.85029e+06	1.4893e+06
GSM270402	GSE10694	Mircoarray	130	0	130						1.90465e+06	3.37427e+06	2.0507e+06	1.10809e+06	316241	1.21991e+06	1.6067e+06	436293	574353	288416		355692	73852.9	1.44565e+06	406492											906621	3.00864e+06	1.25956e+06
GSM270403	GSE10694	Mircoarray	131	0	131						1.24323e+06	911703	2.51482e+06	2.31275e+06	270918	3.05839e+06	1.6272e+06	196076	952095	1.99288e+06		373514	41934.3	1.04705e+06	56689.8											651394	2.19728e+06	863734
GSM270404	GSE10694	Mircoarray	132	0	132						1.5409e+06	956293	1.23079e+06	660413	196124	1.18988e+06	1.83118e+06	491521	651772	543987		446574	179681	2.08899e+06	154043											1.05288e+06	3.16578e+06	2.31982e+06
GSM270405	GSE10694	Mircoarray	133	0	133						2.13601e+06	906549	1.30398e+06	966146	206949	1.49465e+06	2.4727e+06	432034	828258	719355		460390	85147.5	1.44155e+06	401126											1.11071e+06	5.95612e+06	1.13457e+06
GSM270406	GSE10694	Mircoarray	134	0	134						1.34986e+06	1.55676e+06	1.47141e+06	1.71941e+06	269402	907456	737801	234497	1.00378e+06	368896		810017	95700.6	1.43274e+06	205186											595842	2.60288e+06	964138
GSM270407	GSE10694	Mircoarray	135	0	135						1.52327e+06	1.3568e+06	1.71287e+06	1.52102e+06	297926	1.72661e+06	1.98054e+06	435962	1.14538e+06	523420		639441	51713.8	2.58977e+06	144537											577550	2.99295e+06	1.65589e+06
GSM270408	GSE10694	Mircoarray	136	0	136						1.74791e+06	556833	1.21346e+06	1.33875e+06	273001	3.62643e+06	2.46216e+06	459112	835863	1.21192e+06		346199	81965.2	1.11644e+06	170934											585400	3.02663e+06	1.68194e+06
GSM270409	GSE10694	Mircoarray	137	0	137						1.88866e+06	709212	1.3223e+06	1.56743e+06	226045	2.12238e+06	1.58437e+06	291554	1.13108e+06	884511		452521	42196.4	1.82538e+06	179875											538655	2.60715e+06	1.32272e+06
GSM270410	GSE10694	Mircoarray	138	0	138						2.71252e+06	4.13319e+06	1.93717e+06	1.41608e+06	315972	1.38913e+06	1.60924e+06	510584	645810	374243		390261	70369.1	2.55492e+06	98869.9											1.02303e+06	2.70521e+06	1.22445e+06
GSM270411	GSE10694	Mircoarray	14	0	14						1.41642e+06	860707	1.2302e+06	1.2739e+06	198555	2.21628e+06	1.77866e+06	339388	620059	916228		345425	49425.9	1.90391e+06	133761											579928	3.05045e+06	1.73039e+06
GSM270412	GSE10694	Mircoarray	152	0	152						1.80691e+06	4.01698e+06	2.42674e+06	1.56971e+06	645823	657408	796259	524956	1.16074e+06	205231		614823	84444.5	2.60288e+06	386207											907038	2.05795e+06	616831
GSM270413	GSE10694	Mircoarray	153	0	153						2.06822e+06	2.06149e+06	2.0507e+06	912689	249726	845362	1.3492e+06	499034	416424	419656		675089	274754	3.46624e+06	180633											360634	1.86541e+06	1.2777e+06
GSM270414	GSE10694	Mircoarray	154	0	154						2.45759e+06	2.75591e+06	2.16337e+06	1.41731e+06	365591	1.14457e+06	1.85353e+06	553673	467259	219742		665471	126181	1.60568e+06	187843											765443	3.19006e+06	1.50768e+06
GSM270415	GSE10694	Mircoarray	155	0	155						2.01831e+06	545337	1.17421e+06	1.96822e+06	530105	2.23218e+06	1.46473e+06	162506	671098	2.2722e+06		379371	50140.3	953047	41934.3											399105	1.7174e+06	905054
GSM270416	GSE10694	Mircoarray	156	0	156						1.33595e+06	2.4943e+06	1.50077e+06	1.11626e+06	675697	999190	1.07798e+06	473482	968254	417617		622569	123025	2.13242e+06	408399											1.78874e+06	2.44504e+06	979855
GSM270417	GSE10694	Mircoarray	157	0	157						3.52764e+06	4.68029e+06	3.07083e+06	2.50673e+06	606354	1.93762e+06	1.11288e+06	424208	568968	301761		516727	136374	2.17274e+06	168542											169421	1.68695e+06	1.12482e+06
GSM270418	GSE10694	Mircoarray	17	0	17						2.44345e+06	3.10027e+06	2.53243e+06	3.16578e+06	1.16839e+06	1.81294e+06	1.24227e+06	582160	1.00029e+06	351017		304867	92089.8	2.039e+06	784993											996884	3.07083e+06	1.30455e+06
GSM270419	GSE10694	Mircoarray	18	0	18						2.94777e+06	3.4402e+06	2.49593e+06	2.15011e+06	1.34194e+06	1.8561e+06	1.13915e+06	728957	768303	337918		349507	48638.5	1.52032e+06	282287											542574	2.0652e+06	1.92869e+06
GSM270420	GSE10694	Mircoarray	26	0	26						3.09463e+06	1.26225e+06	2.27347e+06	1.53655e+06	485410	2.89663e+06	1.27248e+06	600832	816996	735569		395268	124436	720809	293984											263888	1.1915e+06	1.62876e+06
GSM270421	GSE10694	Mircoarray	313	0	313						1.56806e+06	856740	896156	614246	767397	1.18535e+06	571775	177196	839003	1.33108e+06		728243	234083	1.63241e+06	428198											208810	3.19181e+06	1.59445e+06
GSM270422	GSE10694	Mircoarray	314	0	314						2.539e+06	1.20242e+06	1.51557e+06	1.61364e+06	463268	2.00654e+06	1.7208e+06	269887	846301	1.57085e+06		527039	69454	1.41941e+06	101803											258068	2.72514e+06	1.93591e+06
GSM270423	GSE10694	Mircoarray	315	0	315						1.65283e+06	49365.6	203250	838659	41934.3	1.46025e+06	674590	67403.4	58764.3	3.02082e+06		202147	41934.3	127025	41934.3											41934.3	346528	904113
GSM270424	GSE10694	Mircoarray	316	0	316						1.09096e+06	252324	886308	1.24298e+06	150548	1.38913e+06	697997	81214.6	331983	2.39523e+06		582055	67511.3	734151	95002.6											119694	2.15052e+06	1.68855e+06
GSM270425	GSE10694	Mircoarray	317	0	317						1.65556e+06	2.57093e+06	2.26184e+06	2.02528e+06	260435	1.22434e+06	1.02869e+06	495241	564412	379121		730292	137518	2.50849e+06	195951											462962	2.79675e+06	835637
GSM270426	GSE10694	Mircoarray	318	0	318						41934.3	41934.3	41934.3	41934.3	41934.3	41934.3	1.11962e+06	124978	508861	177192		121124	41934.3	699275	133800											198571	2.28924e+06	920977
GSM270427	GSE10694	Mircoarray	31	0	31						2.78041e+06	1.12095e+06	2.03668e+06	1.89618e+06	340255	2.83573e+06	1.47796e+06	247749	686458	2.12965e+06		349155	45470.5	1.47866e+06	60952.5											367295	1.95797e+06	1.51057e+06
GSM270428	GSE10694	Mircoarray	321	0	321						41934.3	41934.3	41934.3	41934.3	41934.3	41934.3	916017	246604	531272	179134		114920	41934.3	460621	271941											326505	3.24015e+06	795288
GSM270429	GSE10694	Mircoarray	323	0	323						1.52968e+06	584920	943461	988348	54214.3	1.77845e+06	1.23541e+06	113034	983940	648748		293907	41934.3	1.02485e+06	460552											281214	3.66394e+06	1.02105e+06
GSM270430	GSE10694	Mircoarray	32	0	32						3.15636e+06	2.43408e+06	3.26451e+06	1.95349e+06	228109	1.52327e+06	1.19431e+06	420370	1.24165e+06	528052		372000	105951	1.85785e+06	131186											556460	3.05304e+06	1.39657e+06
GSM270431	GSE10694	Mircoarray	336	0	336						1.31293e+06	41934.3	620549	1.46633e+06	41934.3	1.44412e+06	782837	75516	41934.3	2.68443e+06		41934.3	41934.3	738023	41934.3											41934.3	1.13471e+06	1.08728e+06
GSM270432	GSE10694	Mircoarray	337	0	337						41934.3	41934.3	41934.3	41934.3	41934.3	41934.3	1.25592e+06	102565	392358	654941		207030	41934.3	885688	45616.7											60332.7	750151	1.0375e+06
GSM270433	GSE10694	Mircoarray	338	0	338						2.34665e+06	765757	2.24451e+06	2.19453e+06	301050	2.62298e+06	990515	231865	951809	1.70238e+06		696345	146468	996894	160606											138722	674360	1.93172e+06
GSM270434	GSE10694	Mircoarray	339	0	339						41934.3	41934.3	41934.3	41934.3	41934.3	126152	58933.8	41934.3	41934.3	3.85449e+06		174722	41934.3	41934.3	41934.3											41934.3	136582	862008
GSM270435	GSE10694	Mircoarray	340	0	340						2.82289e+06	892204	1.63899e+06	1.98165e+06	614909	2.27347e+06	1.02763e+06	229333	660267	1.48504e+06		464971	214675	841390	151117											124441	951781	2.06199e+06
GSM270436	GSE10694	Mircoarray	341	0	341						1.23106e+06	535888	1.02428e+06	782767	48994.3	1.7425e+06	1.22336e+06	364190	636468	2.41539e+06		680008	153194	1.15463e+06	325036											181360	2.31109e+06	1.59871e+06
GSM270437	GSE10694	Mircoarray	343	0	343						41934.3	41934.3	158202	41934.3	41934.3	41934.3	440431	71524.1	160418	304748		114796	41934.3	280632	52672.6											96171.7	1.01564e+06	563617
GSM270438	GSE10694	Mircoarray	344	0	344						1.80845e+06	728629	1.07683e+06	1.39618e+06	288361	1.69482e+06	1.29784e+06	249876	1.34345e+06	926945		775071	88685.4	2.02277e+06	155208											348130	3.16803e+06	944518
GSM270439	GSE10694	Mircoarray	345	0	345						41934.3	41934.3	41934.3	41934.3	41934.3	41934.3	598451	292146	551722	197877		277504	41934.3	896264	384939											332216	1.61477e+06	1.41606e+06
GSM270440	GSE10694	Mircoarray	346	0	346						41934.3	41934.3	87041.5	41934.3	41934.3	41934.3	1.44184e+06	332997	250053	164855		105234	41934.3	523583	84221											220702	2.16344e+06	745239
GSM270441	GSE10694	Mircoarray	347	0	347						2.20029e+06	600591	800034	1.21631e+06	427996	2.35617e+06	1.13127e+06	146736	264615	2.66613e+06		142763	41934.3	339894	111234											501155	1.44439e+06	1.29894e+06
GSM270442	GSE10694	Mircoarray	35	0	35						1.66844e+06	1.94465e+06	2.42342e+06	1.66782e+06	154888	1.35639e+06	1.1376e+06	349679	373405	213180		689285	223568	2.5117e+06	54926.4											175752	1.55779e+06	1.14308e+06
GSM270443	GSE10694	Mircoarray	38	0	38						2.03796e+06	2.09524e+06	1.5952e+06	1.40228e+06	433931	1.19695e+06	1.37618e+06	608730	895028	414136		379295	175468	1.54744e+06	719261											524904	2.73051e+06	2.5658e+06
GSM270444	GSE10694	Mircoarray	39	0	39						2.75154e+06	1.47292e+06	1.85403e+06	1.5295e+06	446315	2.08294e+06	1.59764e+06	357725	830647	597697		460722	59590.4	884865	579198											1.22434e+06	3.96993e+06	1.07281e+06
GSM270445	GSE10694	Mircoarray	41	0	41						2.9524e+06	3.66178e+06	2.81502e+06	2.44785e+06	927622	1.55473e+06	1.05163e+06	580282	1.21323e+06	522944		406695	90789.6	1.60501e+06	524967											987637	2.84192e+06	1.35665e+06
GSM270446	GSE10694	Mircoarray	42	0	42						1.40924e+06	270790	526107	647303	131133	2.30576e+06	1.79582e+06	175812	79189.6	388376		294900	78320.9	1.78566e+06	41934.3											160537	1.07401e+06	788549
GSM270447	GSE10694	Mircoarray	43	0	43						2.31546e+06	680382	1.41578e+06	1.70615e+06	154738	3.47978e+06	1.56971e+06	476351	787037	745500		343125	81138.3	1.27481e+06	181458											389956	2.03271e+06	1.21884e+06
GSM270448	GSE10694	Mircoarray	51	0	51						2.30122e+06	1.24981e+06	2.1989e+06	1.11111e+06	107954	2.19149e+06	1.72766e+06	509813	869271	290367		507372	81127.7	1.62465e+06	362899											709028	3.02702e+06	1.95891e+06
GSM270449	GSE10694	Mircoarray	54	0	54						2.4108e+06	2.45268e+06	2.01563e+06	1.16319e+06	335531	1.11815e+06	1.19577e+06	390077	600832	124250		372265	82420.5	2.7953e+06	362058											1.54744e+06	3.82057e+06	1.08901e+06
GSM270450	GSE10694	Mircoarray	56	0	56						3.64585e+06	1.59854e+06	2.16628e+06	1.41649e+06	194691	2.7173e+06	1.89678e+06	341571	984629	410602		386014	41934.3	2.541e+06	180012											1.02519e+06	4.01465e+06	496049
GSM270451	GSE10694	Mircoarray	60	0	60						3.34437e+06	1.57435e+06	2.20814e+06	1.55339e+06	357028	2.21145e+06	2.32261e+06	496431	1.01954e+06	697571		384646	41934.3	2.03371e+06	160686											802406	4.68029e+06	605561
GSM270452	GSE10694	Mircoarray	70	0	70						3.08028e+06	1.63232e+06	2.51517e+06	1.53772e+06	376092	1.72877e+06	1.17086e+06	443534	661001	74420.7		252938	41934.3	2.10747e+06	109766											1.77679e+06	4.36326e+06	792367
GSM270453	GSE10694	Mircoarray	71	0	71						2.8695e+06	1.3223e+06	2.0477e+06	1.7874e+06	429793	1.95349e+06	1.27201e+06	350887	1.1476e+06	161725		338328	60188.7	1.22019e+06	631239											732186	3.6297e+06	838945
GSM270454	GSE10694	Mircoarray	80	0	80						2.38164e+06	3.56737e+06	2.18761e+06	1.54237e+06	785543	1.41541e+06	1.24767e+06	462818	961741	176254		314793	48990.9	2.02776e+06	619761											1.89326e+06	4.68029e+06	1.16693e+06
GSM270455	GSE10694	Mircoarray	8	0	8						2.84584e+06	799866	2.47636e+06	3.05662e+06	216021	3.5606e+06	1.42958e+06	233246	501711	1.12215e+06		415817	63074.4	980090	198974											356636	1.60559e+06	1.1961e+06
GSM270456	GSE10694	Mircoarray	9	0	9						4.68029e+06	1.51557e+06	3.44995e+06	2.08084e+06	362885	2.31796e+06	1.61478e+06	340439	1.36044e+06	809879		492929	49795.5	1.71133e+06	323991											609979	3.27805e+06	998361
GSM270457	GSE10694	Mircoarray	106	0	106						2.79027e+06	3.44103e+06	3.4104e+06	960059	174042	921465	1.16204e+06	353596	791306	226781		1.15649e+06	320969	1.44785e+06	119703											410738	2.73647e+06	1.19147e+06
GSM270458	GSE10694	Mircoarray	107	0	107						2.68623e+06	2.44504e+06	2.85885e+06	1.03807e+06	124963	649157	564068	310199	699534	193146		1.02558e+06	340517	1.00018e+06	119921											522343	2.85305e+06	563031
GSM270459	GSE10694	Mircoarray	108	0	108						2.51572e+06	1.13803e+06	1.58583e+06	1.8689e+06	404975	2.67201e+06	1.74149e+06	457948	691183	585113		253092	188136	964813	161374											333087	2.50007e+06	1.32565e+06
GSM270460	GSE10694	Mircoarray	109	0	109						853363	2.12884e+06	1.74714e+06	1.38231e+06	41934.3	342707	123342	89430.8	548658	1.10664e+06		760773	212722	170544	41934.3											89621.5	1.08202e+06	352907
GSM270461	GSE10694	Mircoarray	110	0	110						933279	1.52681e+06	2.06988e+06	2.05795e+06	106497	561137	392593	185350	458447	1.15661e+06		813702	110352	338883	58592.4											363596	993610	1.44785e+06
GSM270462	GSE10694	Mircoarray	111	0	111						1.26084e+06	1.62765e+06	1.39381e+06	600597	41934.3	456535	350169	240232	444907	1.26766e+06		750661	327060	586548	43750.1											105305	1.44439e+06	1.12821e+06
GSM270463	GSE10694	Mircoarray	112	0	112						1.71511e+06	2.03068e+06	2.12136e+06	1.3536e+06	71314.1	1.30472e+06	937536	295845	541701	695280		740322	164300	749087	102000											370890	2.15862e+06	961741
GSM270464	GSE10694	Mircoarray	114	0	114						1.89686e+06	1.16598e+06	1.48032e+06	845379	59663.2	1.1378e+06	853431	225267	325471	841305		780125	248438	760567	83250.5											81020.7	1.98919e+06	918971
GSM270465	GSE10694	Mircoarray	115	0	115						817372	3.23795e+06	1.8741e+06	478528	41934.3	91867.3	100972	294466	765343	323991		413263	789504	200908	56674.5											174298	1.81788e+06	184856
GSM270466	GSE10694	Mircoarray	120	0	120						1.29628e+06	1.77198e+06	1.131e+06	567814	109353	606500	1.00974e+06	468410	685210	237832		439319	343929	1.14041e+06	304188											306772	2.58889e+06	1.18603e+06
GSM270467	GSE10694	Mircoarray	121	0	121						1.47503e+06	2.3909e+06	1.53483e+06	613141	247288	384616	755685	459181	904339	107307		591673	253305	1.94321e+06	195896											1.00598e+06	3.15276e+06	1.05633e+06
GSM270468	GSE10694	Mircoarray	123	0	123						2.46076e+06	1.59404e+06	2.95817e+06	2.25092e+06	561047	1.77592e+06	1.81189e+06	320309	701861	609443		388524	65552.1	1.2409e+06	229005											895475	3.53336e+06	1.08535e+06
GSM270469	GSE10694	Mircoarray	1320	0	1320						2.23468e+06	5.95612e+06	2.63657e+06	804157	464460	335954	661867	797239	474938	92922.4		795185	184105	2.40445e+06	291082											685525	1.76777e+06	848292
GSM270470	GSE10694	Mircoarray	1360	0	1360						2.37282e+06	2.19614e+06	1.98597e+06	618090	125174	856843	911466	518949	658691	216705		576696	237606	1.40249e+06	147817											525770	2.99939e+06	1.8263e+06
GSM270471	GSE10694	Mircoarray	139	0	139						2.47468e+06	4.17047e+06	2.5032e+06	1.40269e+06	658665	1.05011e+06	1.41339e+06	376898	883636	122987		241958	111636	1.01316e+06	710731											1.65713e+06	4.21483e+06	1.30537e+06
GSM270472	GSE10694	Mircoarray	144	0	144						3.0963e+06	2.77858e+06	3.72345e+06	1.7733e+06	602408	925713	633921	376427	1.13e+06	244231		392637	56887.4	1.37703e+06	325804											379424	2.488e+06	1.49217e+06
GSM270473	GSE10694	Mircoarray	158	0	158						1.35578e+06	2.93448e+06	1.39077e+06	663139	358577	382686	840372	786761	627752	129200		589577	260706	2.1171e+06	219648											802558	2.32702e+06	1.36447e+06
GSM270474	GSE10694	Mircoarray	160	0	160						2.0176e+06	2.8184e+06	2.35354e+06	1.27489e+06	196016	1.23623e+06	1.08706e+06	429978	866476	364762		510706	184604	1.27739e+06	323622											667944	3.66178e+06	1.36872e+06
GSM270475	GSE10694	Mircoarray	162	0	162						469329	2.43908e+06	860682	453332	613687	41934.3	61837.2	281256	441653	41934.3		1.43672e+06	776724	3.14307e+06	41934.3											437674	1.45483e+06	453704
GSM270476	GSE10694	Mircoarray	165	0	165						2.85988e+06	3.30299e+06	2.81164e+06	1.32452e+06	239366	1.51047e+06	1.54694e+06	483913	838223	366832		523960	165099	1.28535e+06	118499											677165	3.5144e+06	1.37972e+06
GSM270477	GSE10694	Mircoarray	166	0	166						1.3266e+06	1.51538e+06	1.28165e+06	1.088e+06	41934.3	654397	295842	215137	542959	964717		899856	501145	595079	46785.1											292062	2.54976e+06	775381
GSM778319	GSE31384	Mircoarray	1000	1		1	7	1	7	1	1.09551	0.8253		0.97974	0.93762	0.83002	0.96372	1.00569	0.94081	1.03925			0.79782		0.78181	0.93332	0.3447		4.49033								0.80926
GSM778320	GSE31384	Mircoarray	1003	1		0	15	1	9		0.94874	0.70643		0.97855	0.70858	0.95454	1.02894	1.01369	1.16674	0.86405			0.83388		1.22436	1.12167	0.86183		1.38599								0.19397
GSM778321	GSE31384	Mircoarray	1004	1		0	18	0	18		1.08805	0.68971		0.98129	0.83982	0.62634	0.81455	0.86512	0.67875	0.79906			1.09758		0.9412	1.18955	0.46317										0.37574
GSM778322	GSE31384	Mircoarray	1007	1		0	19	0	19		1.31748	0.78604		0.57715	1.19548	0.76556	1.48281	1.08935	1.11552	1.06497			1.29876		1.06616	1.12238	0.74334		1.29212								0.43633	0.53739
GSM778323	GSE31384	Mircoarray	1009	1		1	4	1	4	1	0.81586	0.59541		0.87039	0.94841	0.53135	0.68108	1.86267	0.77498	0.74885			0.66654		1.16236	0.77263	0.37967		0.30186								0.35851	0.14686
GSM778324	GSE31384	Mircoarray	1011	1		0	16	1	11		0.73189	0.86538		0.92685	1.04485	0.70176	0.63847	1.01467	0.86478	0.84541			0.53827		0.9866	1.29541	1.68832		0.41412								0.46016	0.16794
GSM778325	GSE31384	Mircoarray	1014	1		0	16	1	4		0.79285	0.64052		0.87622	1.07248	0.87415	0.89509	1.05227	1.06174	0.77745			0.88097			0.96211	0.87675		0.97239								0.64953
GSM778326	GSE31384	Mircoarray	1016	1		0	16	0	16		0.53699	0.38588		1.02388	1.43364	0.62523	1.2784	1.10024	0.95987	1.08918			1.64984		0.81587	1.05051	0.8285		0.75252								0.338
GSM778327	GSE31384	Mircoarray	1019	1		0	15	0	15		0.82144	0.51737		1.12875		0.51961	0.92047	1.05154	0.86241	0.92915			1.02469		0.92954	1.2053	0.54949		0.68311								0.44829	0.30243
GSM778328	GSE31384	Mircoarray	102	1		1	5	1	5	1	0.87691	0.83039		0.9398	0.33294	1.30165	1.23855	0.87982	1.08695	0.90719			1.13809		0.9682	0.44286	0.69915		0.9578								0.44796	0.11449
GSM778329	GSE31384	Mircoarray	1020	1		0	15	1	5		0.72948	0.43452		1.18781	0.70827	0.38455	1.04469	1.10154	0.77614	0.58071			1.06684		1.14131	0.89511	1.09447		0.60496								0.21326	1.77688
GSM778330	GSE31384	Mircoarray	1021	1		0	15	0	15		0.9499	0.62913		1.03747	1.19981	0.86907	1.6677	1.06612	0.70259	0.83187			0.43005		0.79586	0.92626	0.22954		0.52137								0.35535	0.10102
GSM778331	GSE31384	Mircoarray	1023	1		0	15	0	15		0.95877	0.73355		0.85805	0.85605	0.72422	0.94006	1.28825	0.75466	0.8689			1.49354		1.1123	0.96251	0.60449		0.76781								0.78721	0.42493
GSM778332	GSE31384	Mircoarray	1024	1		0	15	1	15		1.02616	0.90053		1.143	1.08518	0.76852	0.79744	1.11048	0.75519	0.98123			2.29418		1.05885	0.77601	0.26267		1.37992								0.28374
GSM778333	GSE31384	Mircoarray	1027	1		0	14	0	14		0.99604	0.72924		1.101	0.95873	0.80421	1.14217	1.07344	0.88863	1.1141			0.93332		1.4678	1.33081	1.3085		0.49145								0.27293	1.86085
GSM778334	GSE31384	Mircoarray	1029	1		0	15	1	15		0.8811	1.28964		0.85358	0.82836	0.88991	1.1563	1.00781	1.01444	1.02014			1.02615		0.86146	1.03473	1.45236		1.05669
GSM778335	GSE31384	Mircoarray	103	1		0	75	0	75	0	1.24871	0.88366		1.05043	0.83332	0.60113	1.44547	1.14746	1.86834	1.07959			1.17539		1.19282	0.9653	0.52243		0.94663								0.43664	0.12094
GSM778336	GSE31384	Mircoarray	1031	1		0	15	0	15		0.85952	0.79065		1.33618	1.05211	0.75193	0.91941	1.10073	0.82166	0.8681			1.06169		1.00814	1.10158	1.1326		0.67875								0.55825
GSM778337	GSE31384	Mircoarray	1032	1		0	15	0	15		0.86978	0.70524		1.09517	1.1709	0.82774	1.49346	0.82322	0.98644	1.07095			0.79044		0.93104	0.84279	0.37789		0.6878								0.74021
GSM778338	GSE31384	Mircoarray	108	1		1	34	1	23	1	0.95008	0.82461		1.05471	0.4282	0.61875	1.33857	1.14863	2.17975	1.16664			1.18306		1.04884	0.81302			1.07977								0.1917	0.18949
GSM778339	GSE31384	Mircoarray	11	1		1	25	1	13	1	1.15268	1.25319		1.37674	0.72568	1.17515	1.92538	1.08086	1.206	0.92145			0.96796		1.2031	0.88632	0.42156		0.91816								0.43415
GSM778340	GSE31384	Mircoarray	110	1		0	80	0	80	0		0.27672		1.05885	1.03613	1.02488	1.04328		1.01262	1.53017			1.53192		1.02557	1.03286	0.16345		1.42268								0.39028	0.54143
GSM778341	GSE31384	Mircoarray	119	1		1	25	1	7	1	1.34884	0.9141		1.07993	1.06508	0.34846	1.37868	1.07256	1.19212	1.11443			1.55698		1.42909	0.75186	1.20051		2.51331								0.34928	0.38004
GSM778342	GSE31384	Mircoarray	15	1		1	11	1	8	1	0.79655	0.94201		1.44642	1.63603	1.11942	0.79081	1.48949	1.14618	0.82035			0.89724		1.36357	1.23786	0.575		0.87648								0.63049	0.11751
GSM778343	GSE31384	Mircoarray	157	1		1	52	1	7	0	0.29162	1.09805		0.38558	0.54522	0.5954	1.08676	1.66693	1.56891	1.27935			0.44089		1.3853	0.4275	1.4156		0.54264								0.49253	0.02702
GSM778344	GSE31384	Mircoarray	162	1		1	38	1	6	0	0.79356	0.76663		1.0703	0.9674	0.77284	1.59412	0.97461	1.14848	1.13309			1.94771		0.93049	0.46081	1.24832		2.52971								0.35341
GSM778345	GSE31384	Mircoarray	164	1		0	76	0	76	0	0.92495	0.58644		0.90321	1.04726	0.69806	1.07015	0.89	1.08222	1.02483			0.70781		0.97213	0.57912	1.13339		1.1561								0.27968	0.75505
GSM778346	GSE31384	Mircoarray	166	1		0	70	0	70	0	0.98931	0.8176		1.15245	0.64597	1.32389	1.81391	0.99124	1.42083	0.8432			0.85582		0.81449	0.75634	0.64896		0.9759								0.30782
GSM778347	GSE31384	Mircoarray	172	1		1	24	1	12	1	0.8542	0.79045		0.89796	1.18771	0.96161	1.41649	1.03775	1.15015	0.659			1.0953		0.85758	0.80756	0.56381		0.59832								0.40266	0.15269
GSM778348	GSE31384	Mircoarray	181	1		1	7	1	7	1	0.29638	0.37366		0.27912	1.60287	0.44951	1.38338	1.22436	1.87713	0.41908			0.58332		0.51098	0.4752	1.0444		0.33484								0.98598	0.04
GSM778349	GSE31384	Mircoarray	183	1		1	3	1	2	1	0.51679	1.22825		0.45111	0.54379	0.64195	1.47192	0.5173	1.26456	1.18603			0.67535		1.21312	0.93969	0.36079		1.09735								0.51342	0.58692
GSM778350	GSE31384	Mircoarray	189	1		1	15	1	15	1	0.27296	0.27248		0.4115	1.56397	1.25651	1.28794	1.11598	1.97844	1.33314			0.47414		0.54826	0.48072	0.71357		0.22381								4.2009	0.41103
GSM778351	GSE31384	Mircoarray	195	1		1	43	1	27	0	0.69091	0.70848		0.71749	0.86568	0.6567	1.46924	0.97573	1.14638	0.99319			1.16081		0.9473	0.76237	1.02936		0.70584								0.3117	0.38004
GSM778352	GSE31384	Mircoarray	196	1		0	68	0	68	0	0.74042	0.82252		1.2099	0.85851	0.64663	0.91418	1.05471	1.12902	0.62391			0.74719		1.15955	0.90218	1.09735		0.94133								0.37418	0.53739
GSM778353	GSE31384	Mircoarray	201	1		1	8	1	8	1	0.96297	0.66856		1.15698	1.1566	0.61027	1.35334	1.33543	1.39777	0.92576			1.70277		1.18136	0.95303	1.11293		1.08874								0.33408	0.30243
GSM778354	GSE31384	Mircoarray	204	1		1	34	1	34	1	1.32295	0.651		0.75217	0.88188	0.79794	1.51363	2.74803	1.23339	0.88797			1.19812		0.9373	0.82262	0.63003		0.76798								0.40917	0.25979
GSM778355	GSE31384	Mircoarray	208	1		1	19	1	7	1	1.16436	1.23449		1.07995	1.02142	1.08695	1.1566	0.80948	1.19484	1.04753			0.64346		1.0556	0.88453	0.62391		0.37214								0.43952	0.19233
GSM778356	GSE31384	Mircoarray	212	1		0	73	1	72	0	1.06363	0.90284		1.02987	1.24212	0.77405	1.51918	0.90264	1.45919	0.75214			0.8532		1.32894	0.80289	1.08698		0.83724								0.16231	0.67764
GSM778357	GSE31384	Mircoarray	219	1		0	55	1	35	0	2.23944	0.24421		0.85404	0.5473	1.66828	1.11772	0.87724	1.07926	0.8761			0.84486		0.9313	0.81371	1.06133		1.38282								0.69086	1.41402
GSM778358	GSE31384	Mircoarray	222	1		1	4	1	4	1	0.96216	0.62486		0.82678	0.72291	0.49342	1.06013	1.12082	1.17454	0.95751			0.79691		1.06466	0.84534	0.59593		2.05939								0.44654	0.25979
GSM778359	GSE31384	Mircoarray	224	1		1	20	1	11	1	1.04269	1.00502		0.9012	0.34724	2.15597	1.4793	0.40351	0.85151	1.01495			1.29931		1.3301	1.29584	0.51895		1.77482								0.37741
GSM778360	GSE31384	Mircoarray	225	1		1	16	1	3	1	0.28044	0.29597		0.36714	0.58354	0.47156	0.96897	0.65035	0.537	0.44867			0.87784		0.44097	0.49335	0.5923		2.29987								0.44107
GSM778361	GSE31384	Mircoarray	230	1		1	8	1	8	1	0.3097	1.33349		0.43412	0.45151	0.42811	0.76514	0.62089	1.70736	1.26027			0.60921		0.62297	0.37106	0.85651		0.83957								2.3296	0.28414
GSM778362	GSE31384	Mircoarray	235	1		1	24	1	4	1	0.20571	1.30165		1.05885	0.43242	0.27501	1.18639	0.46833	0.21719	0.9235			0.83699		0.31866	0.47303	0.76424		0.292								1.35041	0.20494
GSM778363	GSE31384	Mircoarray	246	1		1	51	1	33	0	1.21119	0.74198			1.05885	0.48436	1.11612	0.37514	0.74471	0.77982			0.51208		1.08329	1.07797	0.6498		0.34185								0.65878
GSM778364	GSE31384	Mircoarray	250	1		0	71	0	71	0	0.26823	0.22633		1.50942	1.20152	0.38017	1.10174	1.08426	1.08889	0.91502			1.9175		1.07797	0.41655	0.61608		1.03473								0.35984	0.68356
GSM778365	GSE31384	Mircoarray	268	1		1	45	1	11	0		0.30998		1.15962	1.09712	1.06192	1.23155	1.03995	0.49562	0.37217					1.12157	0.48937	0.82355		0.66024								0.39867	0.30243
GSM778366	GSE31384	Mircoarray	277	1		1	5	1	1	1		0.33418		1.15962	1.12441	1.10434	1.12093	0.45305	1.10251	0.33969			0.37271		0.43736	0.40998	0.92178		0.2583								0.5181	0.0288
GSM778367	GSE31384	Mircoarray	287	1		1	1	1	1	1				0.41636	1.12441	0.51388	0.83568	1.08061	1.07502	0.46584			0.63532		0.59868	0.51418	0.17229		1.56618								0.47478	0.85899
GSM778368	GSE31384	Mircoarray	299	1		1	8	1	8	1				1.09712	1.08355	1.08426	0.81028	1.08174	1.07797	0.41018			0.36867		1.10168	0.45804	0.17882		0.21541								1.56677	0.19708
GSM778369	GSE31384	Mircoarray	301	1		0	46	0	46	0		0.35677		0.35471	1.23142	0.40461	1.21463	1.14011	1.13007	0.39922			0.46734		1.15088	0.49335	1.65089		2.30392								0.45073	0.75505
GSM778370	GSE31384	Mircoarray	303	1		0	54	0	54	0	0.30181	0.44792		1.50942	1.23142	0.53539	1.26829	1.15631	0.61346	0.47724			0.79923		0.51794	0.37855	1.71006		1.58943								0.34421	0.55528
GSM778371	GSE31384	Mircoarray	308	1		1	10	1	9	1		0.40127		1.15962	0.54524	0.35405	0.67038	0.5599	0.48982	1.04026			0.84498		0.50264	0.40723	0.57552		0.59983								0.42402	0.42493
GSM778372	GSE31384	Mircoarray	309	1		1	12	1	12	1	0.38223	1.30165		1.15962	1.09712	0.35425	0.74444	1.12345	1.22038	0.92581			1.18423		0.46486	0.34627	0.72018		2.05947								0.63831	0.7072
GSM778373	GSE31384	Mircoarray	314	1		1	13	1	1	1	0.3745	0.31848		0.49686	0.48648	1.63553	1.36227	0.35536	0.70786	0.37409			0.43881		1.32043	0.55828	0.92437		1.03071								0.33456	0.38004
GSM778374	GSE31384	Mircoarray	317	1		1	31	1	31	1				1.05885	1.03613	0.25152	1.08555	1.03682	1.38184	1.10174			0.95877		0.49818	0.41341	1.49163		1.66142								0.2207	0.4986
GSM778375	GSE31384	Mircoarray	321	1		0	67	1	11	0						1.01919	1.05555	1.02701	1.03145	0.32134			2.49721		1.05513	1.05335	0.21933		1.28043								0.24469	0.38137
GSM778376	GSE31384	Mircoarray	325	1		1	35	1	35	1		0.29967		0.48955	1.23142	0.29628	1.21226	1.14011	0.57251	0.31261			0.43984		0.60907	0.44982	1.01428		0.17876								0.37941	0.20494
GSM778377	GSE31384	Mircoarray	331	1		0	37	0	37	0	1.18298	0.96668		0.34852	0.45313	0.42935	0.86641	1.23142	1.46931	1.13891			1.34113		0.50677	0.43162	0.52562		2.11313								0.6131
GSM778378	GSE31384	Mircoarray	335	1		1	5	1	3	1	1.31976	0.89005		0.39414	0.44569	0.45654	0.50125	1.25651	1.6306	1.06719			1.40307		1.10466	1.01549	0.68298		1.04897								0.44654
GSM778379	GSE31384	Mircoarray	338	1		1	3	1	3	1	0.94319	0.98872		0.32502	0.38859	1.23467	1.54162	1.09712	1.34818	1.16708			0.81314		0.61188	0.38574	0.74273		1.26338								0.84065	2.62215
GSM778380	GSE31384	Mircoarray	339	1		1	19	1	19	1	1.41896	0.89634		0.24027	1.21973	0.34106	0.80716	0.46783	1.51786	1.22264			0.92063		0.52407	0.42277	0.9793		0.81653								0.29006	0.09485
GSM778381	GSE31384	Mircoarray	341	1		1	6	1	6	1	1.20901			0.39811	1.42552	0.42069	0.93111	1.14732	1.3532	1.02028			1.01589		0.44538	0.50496	0.94656		0.59645								0.27961	0.08301
GSM778382	GSE31384	Mircoarray	348	1		0	59	0	59	0	1.31612	1.19867		0.58124	0.4682	0.51702	1.2244	1.63553	1.8954	1.11521			0.9793		0.88712	0.37122	1.28191		1.48235								0.37087	2.06858
GSM778383	GSE31384	Mircoarray	422	1		0	58	0	58	0	0.8424	0.77527		0.97495	0.9423	1.2132	0.76299	0.98325	0.87219	0.69736			1.68592		0.74384	1.04189	1.2512		1.40307								0.61244	2.63127
GSM778384	GSE31384	Mircoarray	424	1		0	56	1	14	0	0.7857	0.68676		0.87827	0.77526	0.84121	1.09997	1.1707	0.68123	0.99273			2.30309		0.9603	0.97598	1.54581		1.38456								0.53474
GSM778385	GSE31384	Mircoarray	428	1		0	55	0	55	0	0.90182	0.73187		0.9389	0.91654	0.81257	1.42409	0.85904	0.57106	1.00953			1.80985		0.75658	0.84014	1.17005		1.76614								0.71269	1.86085
GSM778386	GSE31384	Mircoarray	431	1		0	54	0	54	0	0.81801	0.78655		0.95005	0.99329	1.09917	1.13416	0.94942	0.73772	0.72327			1.63953		1.13187	0.98846	1.10581		1.16081								0.87154	1.86085
GSM778387	GSE31384	Mircoarray	437	1		0	54	0	54	0	0.78233	0.52909		1.0021	0.97999	0.59935	0.76318	1.33643	0.8098	0.8208			1.91469		0.99355	1.03349	1.17904		3.61799								0.21198	0.7072
GSM778388	GSE31384	Mircoarray	439	1		1	27	1	26	1	0.90622	0.49802		1.02345	0.98396	0.60653	1.03679	0.8236	0.78766	0.74344			1.81674		0.83956	0.92679	0.89581		1.41879								0.25519
GSM778389	GSE31384	Mircoarray	440	1		0	54	0	54	0	0.73309	0.87551		0.78045	0.92868	1.16751	1.13315	0.86252	0.44817	0.49467			2.64906		0.9495	1.20449	1.11744		1.27356								0.43136	0.53739
GSM778390	GSE31384	Mircoarray	443	1		1	34	1	34	1	0.62259	0.83929		1.22532	1.35225	0.83989	1.01077	1.33008	1.00958	0.97431			1.71633		1.12553	0.98869	0.73057		1.02038								0.85183	2.00562
GSM778391	GSE31384	Mircoarray	446	1		0	54	0	54	0	0.76543	0.74845		0.73835	0.78678	0.75599	0.80381	1.18688	0.39127	0.62262			1.37129		0.77548	0.79412	0.76826		1.15681								0.74085	2.06858
GSM778392	GSE31384	Mircoarray	448	1		1	32	1	3	1	0.80533	0.9225		0.94954	1.03103	0.87583	1.2109	1.10306	0.73264	0.99765			1.46959		0.87757	1.2412	0.53155		0.99262								0.75215
GSM778393	GSE31384	Mircoarray	449	1		1	18	1	18	1	0.76809	0.6631		0.95672	0.96575	0.78027	1.01152	1.0208	0.60374	0.62456			1.73478		0.93568	1.04645	0.97041		1.37583								0.33294
GSM778394	GSE31384	Mircoarray	450	1		0	53	0	53	0	0.61661	0.83938		1.27423	0.68639	0.70159	1.23098	1.32701	0.54462	0.98966			3.10592		0.9746	0.89371	0.58136		0.68825								0.65814	0.53739
GSM778395	GSE31384	Mircoarray	453	1		0	53	0	53	0	0.91926	0.41926		0.92184	1.10893	0.4433	1.0675	1.19688	0.41451	0.77968			2.59269		0.95011	1.0151	0.75158		1.11629								0.18009
GSM778396	GSE31384	Mircoarray	456	1		0	55	1	52	0	0.59675	0.51253		1.08243	0.8064	0.86376	1.20984	0.24273	0.71015	0.57416			1.52869		0.76702	0.78072	0.64662		0.76064								0.4043	0.38004
GSM778397	GSE31384	Mircoarray	462	1		0	52	0	52	0	0.70245	0.54553		0.98939	0.99488	0.7492	1.22404	1.11283	0.66357	0.78629			1.77767		0.68996	0.94675	0.49754		1.10201								0.61687	1.86085
GSM778398	GSE31384	Mircoarray	466	1		0	44	1	15	0	1.03784	1.00617		1.16315	0.88207	0.81496	0.88046	1.08345	0.63525	0.75858			0.82607		1.29612	0.92963	0.49777		0.62935								1.0089	0.23886
GSM778399	GSE31384	Mircoarray	469	1		0	51	0	51	0	1.00747	0.65801		1.221	0.7218	0.65055	0.88741	1.02157	0.7119	0.97063			1.54805		0.8527	0.84313	0.75609		0.98284								0.54219
GSM778400	GSE31384	Mircoarray	480	1		0	51	1	4	0	0.58478	0.89696		1.02918	1.02498	0.98243	0.77389	1.35151	0.61287	0.80467			0.91057		0.8487	0.98481	0.44287		1.1406								0.70774	0.38004
GSM778401	GSE31384	Mircoarray	482	1		0	51	0	51	0	0.81225	0.94096		1.5608	1.18778	1.58189	0.87462	1.13746	0.74185	0.95936			1.53264		0.8395	0.52705	0.6575		0.6648								1.07428
GSM778402	GSE31384	Mircoarray	484	1		0	50	0	50	0	0.80446	0.67838		1.33791	0.84642	0.67444	0.88474	1.40933	0.76562	0.90069			1.87175		0.97292	0.789	0.67213		0.55825								0.57074
GSM778403	GSE31384	Mircoarray	487	1		0	50	0	50	0	0.73721	0.95185		1.15942	1.20089	0.80978	0.93313	1.63824	0.75897	0.95813			1.98497		0.9487	0.90262	1.68184		1.35457								0.59131	5.63369
GSM778404	GSE31384	Mircoarray	488	1		0	50	1	30	0	0.91898	0.90831		1.21483	1.08625	0.7862	0.70228	1.25646	0.80989	0.68334			1.9244		0.83291	1.25093	0.84787		1.19807								0.40498
GSM778405	GSE31384	Mircoarray	493	1		0	45	0	45	0	0.93853	0.75822		1.07857	0.9235	0.6443	1.16603	1.30343	0.87304	0.93673			2.20823		0.93195	0.7241	0.83437		2.05015								1.29781	1.86085
GSM778406	GSE31384	Mircoarray	496	1		1	15	1	15	1	0.76749	1.03879		1.26858	0.81845	1.03877	0.86226	1.26064	0.35672	0.42751			1.22126		0.42975	1.06092	0.80006		0.5683								0.63123
GSM778407	GSE31384	Mircoarray	499	1		1	21	1	1	1	0.50216	0.62571		1.56897	0.96193	1.14749	0.84827	1.25093	0.86649	0.47188			1.20449		0.79241	1.15961	0.7329		1.20278								0.6737	0.56278
GSM778408	GSE31384	Mircoarray	501	1		0	44	1	22	0	0.51926	0.91584		2.00711	0.87273	0.70524	0.9565	1.37854	0.30089	0.64765			0.75768		0.6865	1.22216	0.85562		0.55538								1.14199	4.37918
GSM778409	GSE31384	Mircoarray	502	1		1	5	1	5	1	0.42344	0.85111		0.99707	1.11139	0.93737	0.88382	1.32374	0.50565	0.68525			0.70774		0.69989	0.96321	0.48556		0.84493								1.51145	2.06858
GSM778410	GSE31384	Mircoarray	503	1		0	51	1	8	0	0.77189	0.72807		1.75788	1.11155	0.89187	0.71284	1.37962	0.66952	0.88249			7.76578		1.06842	0.94488	1.20712		1.71671								0.60785	7.30736
GSM778411	GSE31384	Mircoarray	505	1		0	48	1	29	0	0.87672	1.03483		1.24531	0.77233	0.99243	0.69196	1.62444	0.69322	0.87961			2.53571		1.10068	1.23467	0.61431		0.90651								0.75067	1.86085
GSM778412	GSE31384	Mircoarray	506	1		1	24	1	24	1	0.62982	0.84615		1.18095	0.99796	0.65048	0.70795	0.70455	0.52828	0.86295			1.4363		0.80264	1.18994	0.90267		0.54931								0.45857
GSM778413	GSE31384	Mircoarray	510	1		0	48	1	48	0	0.81801	0.76197		1.01712	1.153	0.82389	0.92087	1.3667	0.52092	0.64327			1.2642		0.87199	0.99404	0.8834		1.01419								0.42605	0.4986
GSM778414	GSE31384	Mircoarray	520	1		1	3	1	3	1	0.7162	0.66922		1.43484	1.5086	1.65255	0.91553	1.72564	0.66818	0.51346			1.03449		0.88738	0.89113	0.60993		0.64076								0.37046	0.38004
GSM778415	GSE31384	Mircoarray	525	1		1	17	1	17	1	0.52441	0.67559		0.77292	0.94952	0.71752	0.74357	1.68228	0.63182	0.54016			1.90726		0.64244	0.71523	0.60837		0.59048								0.66827
GSM778416	GSE31384	Mircoarray	526	1		0	46	0	46	0	0.68742	0.9289		1.53939	0.83985	1.05981	0.63921	1.92688	0.51186	0.64268			1.6034		0.83357	1.13815	0.50061		0.68071								0.67946
GSM778417	GSE31384	Mircoarray	528	1		0	45	1	31	0	0.51867	0.80108		1.13566	0.84866	0.73868	0.43957	1.28538	0.58325	0.77248			1.01957		1.58118	0.95153	0.81755		0.61348								0.57382	0.7072
GSM778418	GSE31384	Mircoarray	531	1		0	45	0	45	0	0.62114	0.70208		0.88363	1.30445	0.7967	0.46743	1.53191	0.73073	0.74028			1.58181		1.10441	1.01283	0.95902		0.67889								0.78048	1.85441
GSM778419	GSE31384	Mircoarray	532	1		0	40	0	40	0	0.72681	0.75102		1.55735	1.35428	0.81897	0.61126	1.40299	0.55821	0.76009			1.24546		1.0336	1.14516	0.93006		0.84088								0.7847
GSM778420	GSE31384	Mircoarray	533	1		0	39	1	37	0	1.03627	1.04353		1.33016	0.94417	1.37068	0.62374	1.52119	0.63168	0.88139			1.10874		0.87032	1.20955	0.40087		0.34381								1.57004	0.53739
GSM778421	GSE31384	Mircoarray	534	1		0	40	0	40	0	0.75961	0.71599		1.52304	1.53956	1.1833	0.82615	1.41316	0.86753	0.78375			1.39998		1.20586	1.12243	0.89255		1.43581								0.65283
GSM778422	GSE31384	Mircoarray	536	1		0	46	1	42	0	1.03006	0.93378		1.28368	1.44151	1.29503	0.60248	1.11052	0.71184	0.97488			1.78246		1.22125	1.13255	0.86982		1.74624								0.6958
GSM778423	GSE31384	Mircoarray	541	1		0	46	1	9	0	0.68439	0.91509		0.62469	0.83014	0.91914	0.9281	1.08806	0.67736	0.62548			0.92352		1.13313	1.10233	0.41268		0.63101								1.88795
GSM778424	GSE31384	Mircoarray	542	1		0	44	0	44	0	0.67193	0.31967		1.02584	0.84268	0.23781	0.97092	1.16833	0.54451	0.73141			1.5823		1.17829	0.98113	0.68693		1.32141								0.32019	3.84931
GSM778425	GSE31384	Mircoarray	545	1		1	38	1	38	0	0.66618	0.4311			0.77723	1.77091	1.12634	1.21261	0.28622	0.64898			1.77587		0.68308	0.99384	0.95382		1.41133								1.57906	0.29795
GSM778426	GSE31384	Mircoarray	546	1		1	8	1	1	1	0.61655	0.78482		0.99074	0.90119	1.22079	0.89933	1.60081	0.7506	1.187			1.76966		0.69282	0.80051	0.84088		1.48954								0.65781
GSM778427	GSE31384	Mircoarray	548	1		1	10	1	4	1	0.71297	0.76142		1.3086	1.16995	0.54805	0.67523	1.99881	0.56315	0.57044			1.27705		0.73457	1.12986	1.08276		0.49066								0.70485	0.53739
GSM778428	GSE31384	Mircoarray	550	1		0	44	0	44	0	0.63207	0.64776		1.11334	1.04738	0.88474	0.70052	1.26563	0.33622	0.59674			1.25608		0.76662	0.9622	0.40245		0.84292								0.60638	0.53739
GSM778429	GSE31384	Mircoarray	551	1		0	44	0	44	0	0.38718	1.04183		1.18963	0.9274	0.59467	0.86807	1.02811	0.45604	0.63657			2.19737		0.6101	0.70263	0.85177		0.82783								0.5422	0.7072
GSM778430	GSE31384	Mircoarray	554	1		1	10	1	3	1	0.64981	0.4908		1.4681	0.98597	0.3959	0.94267	0.99689	0.5878	0.53101			1.08808		0.93069	0.9079	0.4048		1.78906								0.44157
GSM778431	GSE31384	Mircoarray	555	1		0	46	0	46	0	0.57103	0.39685		1.14778	0.8195	0.50736	0.89284	1.34593	0.3613	0.39746			1.50346		0.87273	0.91873	0.69548		1.39242								0.33444	0.74505
GSM778432	GSE31384	Mircoarray	559	1		0	46	0	46	0	0.75936	0.32769		0.92686	0.72727	0.66433	1.06311	1.10711	0.68719	0.46624			1.20547		0.86626	0.90871	0.82659		1.11361								0.52581	0.53739
GSM778433	GSE31384	Mircoarray	560	1		1	12	1	12	1	0.52302	0.41415		1.11	0.93739	0.33492	0.90091	1.53679	0.57922	0.79937			2.01183		0.77776	1.03311	0.45563		0.78822								0.30167
GSM778434	GSE31384	Mircoarray	563	1		1	12	1	7	1	0.54609	0.73856		0.88218	0.82311	0.64914	0.65114	1.47271	0.39884	0.85321			1.27519		0.94431	1.08556	0.78375		0.77481								0.52056
GSM778435	GSE31384	Mircoarray	569	1		1	13	1	13	1	0.6355	0.55609		1.29814	0.93563	0.57063	0.67614	1.40491	0.56173	0.62806			1.13921		0.99038	1.01286	0.59933		0.67408								0.53697	1.41402
GSM778436	GSE31384	Mircoarray	571	1		0	43	0	43	0	0.72279			1.07644	1.26771	1.00682	0.93482	1.05173	0.2078	1.03725			0.75008		0.95846	0.92446	0.67161		0.42996								2.22162	0.15269
GSM778437	GSE31384	Mircoarray	581	1		0	43	0	43	0	0.5509	1.02175		1.13191	0.97041	1.0425	0.71632	0.83491	0.68947	0.49808			1.83132		0.82171	1.05729	0.36693		1.0527								2.7063	1.92535
GSM778438	GSE31384	Mircoarray	582	1		0	45	0	45	0	0.8639	0.36835		1.02456	0.84363	0.4176	0.61374	1.27656	0.73203	0.59902			1.26909		0.90374	1.00959	0.97649		0.74273								0.32987
GSM778439	GSE31384	Mircoarray	583	1		0	44	0	44	0	0.66373	0.61495		1.23189	1.00982	0.52589	0.55429	1.09285	0.69697	0.74133			1.82082		1.0111	0.97745	0.88684		0.66761								0.50218	1.86085
GSM778440	GSE31384	Mircoarray	586	1		0	43	0	43	0	0.74387	0.31821		0.94247	1.32221	0.45284	0.79762	1.1483	0.61069	0.54923			1.92814		1.28948	1.0812	0.83354		0.46728								0.64145
GSM778441	GSE31384	Mircoarray	590	1		0	44	1	19	0	0.87268	0.61156		1.28204	1.17481	0.56449	0.32272	1.22585	0.57276	0.77425			3.21262		0.84851	1.2552	0.4289		0.8529								0.39443
GSM778442	GSE31384	Mircoarray	591	1		0	45	1	17	0	0.67045	0.67514		1.62306	0.96957	0.70728	0.73026	1.09853	0.98623	0.76585			1.80078		0.82883	0.69545	0.34947		1.14144								1.19821
GSM778443	GSE31384	Mircoarray	593	1		1	2	1	2	1	0.69959	0.51068		1.59214	1.164	0.68144	0.77347	1.15293	0.58942	0.66125			4.61951		1.13356	1.19458	0.86901		0.66152								0.87968	3.19995
GSM778444	GSE31384	Mircoarray	594	1		0	42	0	42	0	0.67913	0.50542		1.05157	1.19014	0.47389	1.11587	1.04829	0.75974	0.84422			1.39466		0.78573	0.84673	1.26241		1.41341								0.50569	2.63127
GSM778445	GSE31384	Mircoarray	597	1		1	9	1	2	1	0.63542	0.59237		1.22568	0.99115	0.55243	0.59311	1.21915	0.68975	0.88726			0.81629		0.79126	0.91464	0.55123		1.18491								0.40651	1.41402
GSM778446	GSE31384	Mircoarray	602	1		0	42	0	42	0	0.81758	0.57216		1.48721	1.33632	0.55006	1.18412	1.18017	0.55182	0.69165			1.8699		0.74711	0.74536	1.47463		1.29345								1.05965	3.51943
GSM778447	GSE31384	Mircoarray	605	1		1	39	1	27	0	0.85175	0.56276		1.4048	1.17195	0.53006	1.01706	1.00231	0.71423	1.01873			1.39647		1.16456	0.77644	0.49821		1.08382								0.43785	0.75505
GSM778448	GSE31384	Mircoarray	607	1		1	6	1	6	1	0.35854	0.33966		1.61461	0.92345	0.55152	0.96697	0.98738	0.45076	0.79891			1.43439		0.71523	1.64594	0.77447		1.03835								1.13141	0.20751
GSM778449	GSE31384	Mircoarray	611	1		0	38	0	38	0	0.78594	0.34986		1.12741	0.96666	0.43642	0.8145	0.93106	0.7656	0.98853			1.58463		1.14197	0.8384	0.76039		0.76163								0.23852	1.46292
GSM778450	GSE31384	Mircoarray	612	1		0	43	0	43	0	0.33825	0.51404		1.1625	0.97067	0.77474	0.58166	1.76235	0.52825	0.63932			1.23811		0.87783	0.93023	0.51482		0.72016								0.90723	0.30243
GSM778451	GSE31384	Mircoarray	625	1		0	43	0	43	0	1.20438	0.80263		1.11774	0.9129	0.83159	0.7374	1.3701	0.66056	0.79473			1.35962		0.80683	1.57349	0.66665		0.82945								1.07586	0.7072
GSM778452	GSE31384	Mircoarray	635	1		1	33	1	4	1	1.16206	0.66489		0.77256	0.91995	0.61222	0.88048	1.22269	0.72572	0.70737					0.86215	0.76982	0.84437		0.49728								0.38758	0.53739
GSM778453	GSE31384	Mircoarray	636	1		0	42	0	42	0	0.80387	0.39436		1.13942	0.69708	0.60886	0.99424	1.23574	0.68188	0.93834			1.92032		1.07609	1.21254	0.94663		1.39499								0.51066	0.53739
GSM778454	GSE31384	Mircoarray	641	1		0	42	0	42	0	0.69205	0.67758		1.09574	1.34385	1.109	0.85206	1.25863	0.41617	0.60786			1.37168		0.84142	1.20107	0.51655		0.56449								0.72693	0.06497
GSM778455	GSE31384	Mircoarray	646	1		1	22	1	3	1	0.74942	0.89011		1.56091	1.32571	0.81307	0.71205	1.41625	0.55467	0.76028			0.68336		1.28316	1.25943	1.10559		0.76241								0.79831	0.38004
GSM778456	GSE31384	Mircoarray	648	1		1	16	1	16	1	0.63271	0.4217		1.54028	1.02682	0.4508	0.85432	1.13221	0.51578	0.44858			2.07301		0.73161	0.81539	0.83916		1.72517								0.50494	2.63127
GSM778457	GSE31384	Mircoarray	652	1		1	1	1	1	1	0.68046	0.76469		1.19381	1.16618	1.04015	0.93956	1.2662	0.63995	0.8621			1.54444		1.1776	0.81545	0.27475		0.61564								0.69657
GSM778458	GSE31384	Mircoarray	654	1		0	39	0	39	0	0.74785	0.62385		1.41623	1.10942	0.51642	0.88374	1.67446	0.59955	0.9952			0.82538		0.89524	0.99176	0.55495		1.09758								0.24991
GSM778459	GSE31384	Mircoarray	657	1		1	4	1	2	1	0.63553	0.74396		1.30019	1.0148	0.5792	0.82406	1.32723	0.48301	0.40634			1.16611		0.90629	0.90372	0.4092		0.92068								0.6287	0.53739
GSM778460	GSE31384	Mircoarray	663	1		0	18	1	5		0.82826	0.84516		1.22561	1.02626	0.9652	0.83432	1.14415	0.32349	0.5055			1.85173		0.87167	1.1161	0.35169		0.72295								0.33179
GSM778461	GSE31384	Mircoarray	668	1		0	39	1	31	0	0.40501	0.4689		1.23967	1.02372	0.44138	0.7174	0.94399	0.4292	0.57389			0.93011		1.2039	1.02714	0.76798		0.72684								0.29214
GSM778462	GSE31384	Mircoarray	669	1		0	41	1	37	0	0.30255	0.70432		1.10842	1.24743	0.48096	0.66828	1.96936	0.60801	0.53972			2.06581		0.71584	1.09657	1.35674		1.18585								0.38395
GSM778463	GSE31384	Mircoarray	674	1		0	40	0	40	0	0.78698	0.78938		1.13798	1.02354	0.33798	0.46041	1.61135	0.30748	0.94505			1.55936		0.50402	0.65785	0.76781		0.39977								0.31075
GSM778464	GSE31384	Mircoarray	677	1		0	17	1	17		0.32114	0.52838		1.38041	1.17806	1.08004	0.66304	1.13088	0.78593	0.72818			1.64367		0.74105	1.10323	1.13034		0.64691								0.46707
GSM778465	GSE31384	Mircoarray	678	1		0	40	1	23	0	0.68103	1.14722		1.28141	1.25037	1.28149	0.95691	1.39899	0.43548	0.5314			1.16236		0.94678	1.18968	0.36082		0.50757								0.70584	0.53739
GSM778466	GSE31384	Mircoarray	76	1		1	28	1	23	1	1.13086	0.99427		0.92279	0.87184	0.51466	1.32888	0.80203	1.36097	1.1148			1.45322		1.00106	0.9817	0.80372		1.207								0.40858
GSM778467	GSE31384	Mircoarray	8	1		1	21	1	21	1	1.30759	0.93732		0.89247	1.11339	0.8709	1.04605	0.86296	0.92821	1.127			1.46763		0.87945	0.83606	0.38683		0.66086								0.48496	0.25979
GSM778468	GSE31384	Mircoarray	85	1		1	76	1	10	0	0.95548	0.73794		0.36309	0.46396	0.28901	1.18537	1.23142	1.13513	0.9705			1.50764		0.57126	0.40086	0.66521		0.98013								0.30434	0.38137
GSM778469	GSE31384	Mircoarray	86	1		0	81	0	81	0	0.83613	1.33764		0.61346	0.56093	1.01113	1.06401	0.77871	1.32083	1.20401			1.24253		0.96585	0.99001	1.15681		1.36485								0.39197	0.22835
GSM778470	GSE31384	Mircoarray	88	1		0	70	1	69	0	0.90466	1.28207		0.66232	0.88035	0.82445	1.32689	0.91654	1.21213	1.22717			0.84062		0.9519	0.95993	0.98118		1.40853								0.57382	0.1775
GSM778471	GSE31384	Mircoarray	91	1		1	70	1	70	0	1.14083	0.85941		0.83424	0.33261	0.88001	1.33222	2.85243	0.93491	0.91322			1.11206		1.14875	0.95238	0.3943		0.93928								0.25834
GSM778472	GSE31384	Mircoarray	94	1		1	13	1	2	1				0.20812	0.28038	1.14732	1.07455	1.07363	1.06027	0.33836			1.07048		1.04388	1.04762	0.71365		0.17471								0.5885	0.38004
GSM778473	GSE31384	Mircoarray	97	1		1	36	1	14	0	1.33237	0.92611		0.52613	1.03777	0.76378	1.84554	0.959	1.14047	0.8118			1.14092		0.91334	0.80989	0.82631		0.49654								0.23985	0.46706
GSM778474	GSE31384	Mircoarray	98	1		1	28	1	15	1	0.29	0.40966		0.39421	0.40461	0.53159	1.38014	1.32209	0.62239	0.38943			1.32728		0.65766	0.45612	1.35097		2.37216								0.4545
GSM778475	GSE31384	Mircoarray	989	1		1	6	1	6	1	1.01528	0.64632		1.29374	0.99582	0.72195	0.86216	1.19053	0.82006	1.02757			1.09447		0.88011	1.07632	1.07733		0.86634								0.57188	0.16011
GSM778476	GSE31384	Mircoarray	990	1		0	17	0	17		0.82096	0.48805		1.31407	1.10372	0.50246	1.12508	1.10061	0.6275	0.74753			1.10451		0.76388	0.81455	0.98155		0.92178								0.53048	0.53739
GSM778477	GSE31384	Mircoarray	991	1		1	12	1	1	1	0.73361	0.71656		1.03515	1.04139	0.41449	1.22807	1.03934	0.82959	0.88902			1.29961		0.94442	0.87711	0.36203		0.52743								0.44109	0.53739
GSM778478	GSE31384	Mircoarray	992	1		1	5	1	5	1	0.77521	0.8615		0.97608	1.09039	0.77541	1.01995	1.06888	0.90534	1.12796			0.59916		1.12441	1.08355	1.30165		0.40259								0.81134
GSM778479	GSE31384	Mircoarray	993	1		1	11	1	3	1	0.9209	0.75524		0.90795	1.38671	0.68701	0.72241	0.84824	0.76146	0.67282			0.53049		0.53312	0.84675	0.48912		0.35641								0.73877	0.7072
GSM778480	GSE31384	Mircoarray	994	1		0	19	0	19		0.92466	0.90444		0.62216	0.71596	0.6173	1.15055	0.91607	1.13492				0.96598		1.63553	1.10282	1.00605		0.85079								0.13581
GSM778481	GSE31384	Mircoarray	995	1		0	17	0	17		0.96793	1.31147		0.97981	1.0953	0.86549	1.11015	0.98664	0.8723	0.94319			0.77021		0.93834	0.80404	0.57492		0.77666								0.87835
GSM778482	GSE31384	Mircoarray	996	1		0	17	0	17		0.8551	0.6172		0.76586	0.96087	0.88366	1.41468	1.0907	1.26465	0.67787			0.80894		0.90692	0.7586	0.62388		1.55474								0.34328	0.38004
GSM778483	GSE31384	Mircoarray	997	1		0	19	0	19		0.928	0.83537		0.96123	1.12796	0.98041	1.16823	0.97246	1.58227	1.38202			0.49461		0.3807	0.97146	0.5856		1.31571								0.6488
GSM778484	GSE31384	Mircoarray	998	1		0	17	1	8		1.31177	1.04092		1.74466	1.8104	1.6644	0.73291	1.45022	0.90408	0.78351			1.83943		0.89068	1.22029	0.45741		0.9852								0.79537	0.38004
[truncated: 806 more columns]
